# Supplementary material for: Chryseobacterium herbae Isolated from the Rhizospheric Soil of Pyrola calliantha H. Andres in Segrila Mountain on the Tibetan Plateau
Source: Microorganisms. 2023 Aug 5;11(8):2017. doi: 10.3390/microorganisms11082017 (PMC10459008; doi:10.3390/microorganisms11082017)
Supplement: Supplementary file 1 [file microorganisms-11-02017-s001.zip]

Archive with 2 entries (2 files):
- Supplementary materials Table S3.xlsx
- Supplementary Materials.pdf
