# Supplementary material for: Chryseobacterium herbae Isolated from the Rhizospheric Soil of Pyrola calliantha H. Andres in Segrila Mountain on the Tibetan Plateau
Source: Microorganisms. 2023 Aug 5;11(8):2017. doi: 10.3390/microorganisms11082017 (PMC10459008; doi:10.3390/microorganisms11082017)
Supplement: Supplementary file 1 [file microorganisms-11-02017-s001.zip › Supplementary materials Table S3.xlsx]

## Sheet: Cells_Proteome.id.anno.all.inte
ID	Accession	Gene Name	Description	GO_CC	GO_MF	GO_BP	KEGG
MCT2563767.1	MCT2563767.1|MCT2563767.1|MCT2563767.1		alpha/beta hydrolase [Chryseobacterium sp. pc1-10]
MCT2561784.1	MCT2561784.1|MCT2561784.1|MCT2561784.1		hypothetical protein N0B48_07805 [Chryseobacterium sp. pc1-10]
MCT2564676.1	MCT2564676.1|MCT2564676.1|MCT2564676.1		glycosyltransferase family 39 protein [Chryseobacterium sp. pc1-10]	GO:0005886,plasma membrane	GO:0016757,glycosyltransferase activity
MCT2563669.1	MCT2563669.1|MCT2563669.1|MCT2563669.1		hypothetical protein N0B48_17410 [Chryseobacterium sp. pc1-10]
MCT2560937.1	MCT2560937.1|MCT2560937.1|MCT2560937.1		TonB-dependent receptor [Chryseobacterium sp. pc1-10]
MCT2561445.1	MCT2561445.1|MCT2561445.1|MCT2561445.1		4,5-DOPA dioxygenase extradiol [Chryseobacterium sp. pc1-10]		GO:0051213,dioxygenase activity;GO:0008198,ferrous iron binding;GO:0016701,oxidoreductase activity, acting on single donors with incorporation of molecular oxygen;GO:0008270,zinc ion binding	GO:0006725,cellular aromatic compound metabolic process
MCT2563566.1	MCT2563566.1|MCT2563566.1|MCT2563566.1		GLPGLI family protein [Chryseobacterium sp. pc1-10]
MCT2563935.1	MCT2563935.1|MCT2563935.1|MCT2563935.1		hypothetical protein N0B48_18750 [Chryseobacterium sp. pc1-10]
MCT2563687.1	MCT2563687.1|MCT2563687.1|MCT2563687.1		GxxExxY protein [Chryseobacterium sp. pc1-10]
MCT2560748.1	MCT2560748.1|MCT2560748.1|MCT2560748.1		helix-turn-helix transcriptional regulator [Chryseobacterium sp. pc1-10]		GO:0003700,DNA-binding transcription factor activity;GO:0043565,sequence-specific DNA binding
MCT2564223.1	MCT2564223.1|MCT2564223.1|MCT2564223.1		AraC family transcriptional regulator [Chryseobacterium sp. pc1-10]		GO:0003700,DNA-binding transcription factor activity;GO:0043565,sequence-specific DNA binding
MCT2563245.1	MCT2563245.1|MCT2563245.1|MCT2563245.1		ROK family protein [Chryseobacterium sp. pc1-10]
MCT2561353.1	MCT2561353.1|MCT2561353.1|MCT2561353.1		DUF434 domain-containing protein [Chryseobacterium sp. pc1-10]
MCT2563062.1	MCT2563062.1|MCT2563062.1|MCT2563062.1		LytTR family transcriptional regulator [Chryseobacterium sp. pc1-10]
MCT2561652.1	MCT2561652.1|MCT2561652.1|MCT2561652.1		DUF2461 domain-containing protein [Chryseobacterium sp. pc1-10]
MCT2560793.1	MCT2560793.1|MCT2560793.1|MCT2560793.1		hypothetical protein N0B48_02690 [Chryseobacterium sp. pc1-10]
MCT2564579.1	MCT2564579.1|MCT2564579.1|MCT2564579.1		barstar family protein [Chryseobacterium sp. pc1-10]
MCT2561994.1	MCT2561994.1|MCT2561994.1|MCT2561994.1		AraC family transcriptional regulator [Chryseobacterium sp. pc1-10]		GO:0003700,DNA-binding transcription factor activity;GO:0043565,sequence-specific DNA binding
MCT2560525.1	MCT2560525.1|MCT2560525.1|MCT2560525.1		helix-turn-helix transcriptional regulator [Chryseobacterium sp. pc1-10]		GO:0003677,DNA binding
MCT2561283.1	MCT2561283.1|MCT2561283.1|MCT2561283.1		GNAT family N-acetyltransferase [Chryseobacterium sp. pc1-10]		GO:0016747,acyltransferase activity, transferring groups other than amino-acyl groups
MCT2561352.1	MCT2561352.1|MCT2561352.1|MCT2561352.1		hypothetical protein N0B48_05630 [Chryseobacterium sp. pc1-10]
MCT2560590.1	MCT2560590.1|MCT2560590.1|MCT2560590.1		hypothetical protein N0B48_01675 [Chryseobacterium sp. pc1-10]
MCT2560767.1	MCT2560767.1|MCT2560767.1|MCT2560767.1		CoA transferase subunit B [Chryseobacterium sp. pc1-10]		GO:0008410,CoA-transferase activity
MCT2561206.1	MCT2561206.1|MCT2561206.1|MCT2561206.1		OsmC family protein [Chryseobacterium sp. pc1-10]
MCT2564167.1	MCT2564167.1|MCT2564167.1|MCT2564167.1		hypothetical protein N0B48_19925 [Chryseobacterium sp. pc1-10]
MCT2562085.1	MCT2562085.1|MCT2562085.1|MCT2562085.1		sensor histidine kinase [Chryseobacterium sp. pc1-10]	GO:0016020,membrane	GO:0000155,phosphorelay sensor kinase activity;GO:0046983,protein dimerization activity
MCT2564360.1	MCT2564360.1|MCT2564360.1|MCT2564360.1		hypothetical protein N0B48_20895 [Chryseobacterium sp. pc1-10]
MCT2560705.1	MCT2560705.1|MCT2560705.1|MCT2560705.1		hypothetical protein N0B48_02250 [Chryseobacterium sp. pc1-10]
MCT2562005.1	MCT2562005.1|MCT2562005.1|MCT2562005.1		N-acetyltransferase [Chryseobacterium sp. pc1-10]		GO:0016747,acyltransferase activity, transferring groups other than amino-acyl groups
MCT2563774.1	MCT2563774.1|MCT2563774.1|MCT2563774.1		3-isopropylmalate dehydratase small subunit [Chryseobacterium sp. pc1-10]	GO:0009316,3-isopropylmalate dehydratase complex	GO:0003861,3-isopropylmalate dehydratase activity	GO:0009098,leucine biosynthetic process	elb:VO54_00145,path:elb00660,C5-Branched dibasic acid metabolism;elb:VO54_00145,path:elb00290,Valine, leucine and isoleucine biosynthesis
MCT2564119.1	MCT2564119.1|MCT2564119.1|MCT2564119.1		hypothetical protein N0B48_19685 [Chryseobacterium sp. pc1-10]
MCT2560770.1	MCT2560770.1|MCT2560770.1|MCT2560770.1		DoxX family protein [Chryseobacterium sp. pc1-10]	GO:0016020,membrane
MCT2561953.1	MCT2561953.1|MCT2561953.1|MCT2561953.1		hypothetical protein N0B48_08650 [Chryseobacterium sp. pc1-10]
MCT2560671.1	MCT2560671.1|MCT2560671.1|MCT2560671.1		GLPGLI family protein [Chryseobacterium sp. pc1-10]
MCT2560538.1	MCT2560538.1|MCT2560538.1|MCT2560538.1		hypothetical protein N0B48_01415 [Chryseobacterium sp. pc1-10]
MCT2562248.1	MCT2562248.1|MCT2562248.1|MCT2562248.1		hypothetical protein N0B48_10135 [Chryseobacterium sp. pc1-10]
MCT2562921.1	MCT2562921.1|MCT2562921.1|MCT2562921.1		HAMP domain-containing histidine kinase [Chryseobacterium sp. pc1-10]		GO:0000155,phosphorelay sensor kinase activity
MCT2564679.1	MCT2564679.1|MCT2564679.1|MCT2564679.1		ABC transporter permease [Chryseobacterium sp. pc1-10]	GO:0005886,plasma membrane	GO:0005524,ATP binding
MCT2562292.1	MCT2562292.1|MCT2562292.1|MCT2562292.1		DUF3667 domain-containing protein [Chryseobacterium sp. pc1-10]
MCT2564254.1	MCT2564254.1|MCT2564254.1|MCT2564254.1		damage-inducible protein DinB [Chryseobacterium sp. pc1-10]
MCT2562534.1	MCT2562534.1|MCT2562534.1|MCT2562534.1		histidine kinase [Chryseobacterium sp. pc1-10]	GO:0016020,membrane	GO:0000155,phosphorelay sensor kinase activity
MCT2563983.1	MCT2563983.1|MCT2563983.1|MCT2563983.1		hypothetical protein N0B48_18990 [Chryseobacterium sp. pc1-10]
MCT2561765.1	MCT2561765.1|MCT2561765.1|MCT2561765.1		hypothetical protein N0B48_07710 [Chryseobacterium sp. pc1-10]
MCT2562287.1	MCT2562287.1|MCT2562287.1|MCT2562287.1		pyridoxal-dependent decarboxylase [Chryseobacterium sp. pc1-10]		GO:0016831,carboxy-lyase activity;GO:0030170,pyridoxal phosphate binding	GO:0006520,amino acid metabolic process
MCT2563449.1	MCT2563449.1|MCT2563449.1|MCT2563449.1		energy transducer TonB [Chryseobacterium sp. pc1-10]	GO:0016020,membrane		GO:0055085,transmembrane transport
MCT2561518.1	MCT2561518.1|MCT2561518.1|MCT2561518.1		hypothetical protein N0B48_06465 [Chryseobacterium sp. pc1-10]
MCT2564462.1	MCT2564462.1|MCT2564462.1|MCT2564462.1		AI-2E family transporter [Chryseobacterium sp. pc1-10]	GO:0016020,membrane
MCT2561612.1	MCT2561612.1|MCT2561612.1|MCT2561612.1		GNAT family N-acetyltransferase [Chryseobacterium sp. pc1-10]		GO:0016747,acyltransferase activity, transferring groups other than amino-acyl groups
MCT2563995.1	MCT2563995.1|MCT2563995.1|MCT2563995.1		DUF4256 domain-containing protein [Chryseobacterium sp. pc1-10]
MCT2563728.1	MCT2563728.1|MCT2563728.1|MCT2563728.1		hypothetical protein N0B48_17710 [Chryseobacterium sp. pc1-10]
MCT2563107.1	MCT2563107.1|MCT2563107.1|MCT2563107.1		hypothetical protein N0B48_14535 [Chryseobacterium sp. pc1-10]
MCT2563577.1	MCT2563577.1|MCT2563577.1|MCT2563577.1		hypothetical protein N0B48_16930 [Chryseobacterium sp. pc1-10]
MCT2563264.1	MCT2563264.1|MCT2563264.1|MCT2563264.1		peptide-methionine (R)-S-oxide reductase MsrB [Chryseobacterium sp. pc1-10]		GO:0033743,peptide-methionine (R)-S-oxide reductase activity	GO:0030091,protein repair;GO:0006979,response to oxidative stress
MCT2563524.1	MCT2563524.1|MCT2563524.1|MCT2563524.1		C1 family peptidase [Chryseobacterium sp. pc1-10]
MCT2560278.1	MCT2560278.1|MCT2560278.1|MCT2560278.1		RNA-binding protein [Chryseobacterium sp. pc1-10]		GO:0003723,RNA binding
MCT2561201.1	MCT2561201.1|MCT2561201.1|MCT2561201.1		N-acetyltransferase [Chryseobacterium sp. pc1-10]		GO:0016740,transferase activity
MCT2563248.1	MCT2563248.1|MCT2563248.1|MCT2563248.1		glycoside hydrolase family 125 protein [Chryseobacterium sp. pc1-10]			GO:0005975,carbohydrate metabolic process
MCT2563202.1	MCT2563202.1|MCT2563202.1|MCT2563202.1		aminoglycoside phosphotransferase family protein [Chryseobacterium sp. pc1-10]		GO:0016740,transferase activity		elb:VO54_02883,path:elb00520,Amino sugar and nucleotide sugar metabolism
MCT2563350.1	MCT2563350.1|MCT2563350.1|MCT2563350.1		GxxExxY protein [Chryseobacterium sp. pc1-10]
MCT2563420.1	MCT2563420.1|MCT2563420.1|MCT2563420.1		hypothetical protein N0B48_16105 [Chryseobacterium sp. pc1-10]
MCT2561756.1	MCT2561756.1|MCT2561756.1|MCT2561756.1		NAD(P)H-dependent oxidoreductase [Chryseobacterium sp. pc1-10]
MCT2564305.1	MCT2564305.1|MCT2564305.1|MCT2564305.1		DUF4199 domain-containing protein [Chryseobacterium sp. pc1-10]	GO:0016020,membrane
MCT2561349.1	MCT2561349.1|MCT2561349.1|MCT2561349.1		hypothetical protein N0B48_05610 [Chryseobacterium sp. pc1-10]
MCT2561039.1	MCT2561039.1|MCT2561039.1|MCT2561039.1		S8 family serine peptidase [Chryseobacterium sp. pc1-10]		GO:0004252,serine-type endopeptidase activity	GO:0006508,proteolysis
MCT2561387.1	MCT2561387.1|MCT2561387.1|MCT2561387.1		NADH-quinone oxidoreductase subunit J [Chryseobacterium sp. pc1-10]	GO:0005886,plasma membrane	GO:0008137,NADH dehydrogenase (ubiquinone) activity;GO:0048038,quinone binding		elb:VO54_01863,path:elb00190,Oxidative phosphorylation
MCT2560541.1	MCT2560541.1|MCT2560541.1|MCT2560541.1		Crp/Fnr family transcriptional regulator [Chryseobacterium sp. pc1-10]
MCT2560385.1	MCT2560385.1|MCT2560385.1|MCT2560385.1		ABC transporter permease [Chryseobacterium sp. pc1-10]	GO:0005886,plasma membrane
MCT2560843.1	MCT2560843.1|MCT2560843.1|MCT2560843.1		nucleotide exchange factor GrpE [Chryseobacterium sp. pc1-10]	GO:0005737,cytoplasm	GO:0000774,adenyl-nucleotide exchange factor activity;GO:0042803,protein homodimerization activity;GO:0051087,protein-folding chaperone binding	GO:0006457,protein folding
MCT2563414.1	MCT2563414.1|MCT2563414.1|MCT2563414.1		response regulator transcription factor [Chryseobacterium sp. pc1-10]
MCT2562395.1	MCT2562395.1|MCT2562395.1|MCT2562395.1		fibronectin type III domain-containing protein [Chryseobacterium sp. pc1-10]
MCT2562218.1	MCT2562218.1|MCT2562218.1|MCT2562218.1		hypothetical protein N0B48_09985 [Chryseobacterium sp. pc1-10]
MCT2560560.1	MCT2560560.1|MCT2560560.1|MCT2560560.1		porin [Chryseobacterium sp. pc1-10]
MCT2563741.1	MCT2563741.1|MCT2563741.1|MCT2563741.1		hypothetical protein N0B48_17775 [Chryseobacterium sp. pc1-10]
MCT2563224.1	MCT2563224.1|MCT2563224.1|MCT2563224.1		phosphatidate cytidylyltransferase [Chryseobacterium sp. pc1-10]	GO:0016020,membrane	GO:0004605,phosphatidate cytidylyltransferase activity	GO:0016024,CDP-diacylglycerol biosynthetic process
MCT2562916.1	MCT2562916.1|MCT2562916.1|MCT2562916.1		response regulator transcription factor [Chryseobacterium sp. pc1-10]		GO:0003677,DNA binding	GO:0000160,phosphorelay signal transduction system;GO:0006355,regulation of DNA-templated transcription
MCT2562084.1	MCT2562084.1|MCT2562084.1|MCT2562084.1		response regulator transcription factor [Chryseobacterium sp. pc1-10]		GO:0003677,DNA binding	GO:0000160,phosphorelay signal transduction system;GO:0006355,regulation of DNA-templated transcription
MCT2561277.1	MCT2561277.1|MCT2561277.1|MCT2561277.1		peptide MFS transporter [Chryseobacterium sp. pc1-10]	GO:0005886,plasma membrane	GO:1904680,peptide transmembrane transporter activity	GO:0006857,oligopeptide transport
MCT2560443.1	MCT2560443.1|MCT2560443.1|MCT2560443.1		NAD(P)H-dependent oxidoreductase [Chryseobacterium sp. pc1-10]		GO:0016491,oxidoreductase activity
MCT2562549.1	MCT2562549.1|MCT2562549.1|MCT2562549.1		SDR family oxidoreductase [Chryseobacterium sp. pc1-10]
MCT2562239.1	MCT2562239.1|MCT2562239.1|MCT2562239.1		sigma-70 family RNA polymerase sigma factor [Chryseobacterium sp. pc1-10]		GO:0003677,DNA binding;GO:0016987,sigma factor activity	GO:0006352,DNA-templated transcription initiation
MCT2560554.1	MCT2560554.1|MCT2560554.1|MCT2560554.1		acetylornithine carbamoyltransferase [Chryseobacterium sp. pc1-10]		GO:0016597,amino acid binding;GO:0004585,ornithine carbamoyltransferase activity	GO:0006526,arginine biosynthetic process
MCT2562567.1	MCT2562567.1|MCT2562567.1|MCT2562567.1		amino acid permease [Chryseobacterium sp. pc1-10]	GO:0016020,membrane		GO:0006865,amino acid transport;GO:0055085,transmembrane transport
MCT2561166.1	MCT2561166.1|MCT2561166.1|MCT2561166.1		flavin reductase family protein [Chryseobacterium sp. pc1-10]		GO:0010181,FMN binding;GO:0016646,oxidoreductase activity, acting on the CH-NH group of donors, NAD or NADP as acceptor
MCT2561175.1	MCT2561175.1|MCT2561175.1|MCT2561175.1		thiaminase II [Chryseobacterium sp. pc1-10]		GO:0050334,thiaminase activity	GO:0009228,thiamine biosynthetic process;GO:0009229,thiamine diphosphate biosynthetic process
MCT2561580.1	MCT2561580.1|MCT2561580.1|MCT2561580.1		helix-turn-helix domain-containing protein [Chryseobacterium sp. pc1-10]	GO:0016020,membrane	GO:0003700,DNA-binding transcription factor activity;GO:0043565,sequence-specific DNA binding
MCT2560437.1	MCT2560437.1|MCT2560437.1|MCT2560437.1		AraC family transcriptional regulator [Chryseobacterium sp. pc1-10]		GO:0003700,DNA-binding transcription factor activity;GO:0043565,sequence-specific DNA binding
MCT2560349.1	MCT2560349.1|MCT2560349.1|MCT2560349.1		retroviral-like aspartic protease family protein [Chryseobacterium sp. pc1-10]
MCT2563199.1	MCT2563199.1|MCT2563199.1|MCT2563199.1		cation diffusion facilitator family transporter [Chryseobacterium sp. pc1-10]	GO:0016020,membrane	GO:0008324,monoatomic cation transmembrane transporter activity
MCT2563061.1	MCT2563061.1|MCT2563061.1|MCT2563061.1		hypothetical protein N0B48_14290 [Chryseobacterium sp. pc1-10]	GO:0016020,membrane
MCT2561433.1	MCT2561433.1|MCT2561433.1|MCT2561433.1		DUF2807 domain-containing protein [Chryseobacterium sp. pc1-10]
MCT2560721.1	MCT2560721.1|MCT2560721.1|MCT2560721.1		hypothetical protein N0B48_02330 [Chryseobacterium sp. pc1-10]
MCT2561042.1	MCT2561042.1|MCT2561042.1|MCT2561042.1		4-hydroxy-tetrahydrodipicolinate reductase [Chryseobacterium sp. pc1-10]	GO:0005737,cytoplasm	GO:0008839,4-hydroxy-tetrahydrodipicolinate reductase;GO:0051287,NAD binding;GO:0050661,NADP binding;GO:0016726,oxidoreductase activity, acting on CH or CH2 groups, NAD or NADP as acceptor	GO:0019877,diaminopimelate biosynthetic process;GO:0009089,lysine biosynthetic process via diaminopimelate	elb:VO54_01097,path:elb00300,Lysine biosynthesis;elb:VO54_01097,path:elb00261,Monobactam biosynthesis;elb:VO54_02243,path:elb00300,Lysine biosynthesis;elb:VO54_02243,path:elb00261,Monobactam biosynthesis;elb:VO54_03434,path:elb00300,Lysine biosynthesis;elb:VO54_03434,path:elb00261,Monobactam biosynthesis
MCT2561555.1	MCT2561555.1|MCT2561555.1|MCT2561555.1		hypothetical protein N0B48_06650 [Chryseobacterium sp. pc1-10]
MCT2563673.1	MCT2563673.1|MCT2563673.1|MCT2563673.1		DUF2490 domain-containing protein [Chryseobacterium sp. pc1-10]
MCT2560441.1	MCT2560441.1|MCT2560441.1|MCT2560441.1		superoxide dismutase [Chryseobacterium sp. pc1-10]		GO:0046872,metal ion binding;GO:0004784,superoxide dismutase activity
MCT2562775.1	MCT2562775.1|MCT2562775.1|MCT2562775.1		CDP-alcohol phosphatidyltransferase family protein [Chryseobacterium sp. pc1-10]	GO:0016020,membrane	GO:0016780,phosphotransferase activity, for other substituted phosphate groups	GO:0008654,phospholipid biosynthetic process	elb:VO54_02130,path:elb00564,Glycerophospholipid metabolism;elb:VO54_02130,path:elb00260,Glycine, serine and threonine metabolism
MCT2561499.1	MCT2561499.1|MCT2561499.1|MCT2561499.1		GIY-YIG nuclease family protein [Chryseobacterium sp. pc1-10]
MCT2562297.1	MCT2562297.1|MCT2562297.1|MCT2562297.1		competence protein ComL [Chryseobacterium sp. pc1-10]
MCT2560728.1	MCT2560728.1|MCT2560728.1|MCT2560728.1		class I SAM-dependent methyltransferase [Chryseobacterium sp. pc1-10]		GO:0008168,methyltransferase activity	GO:0032259,methylation
MCT2563540.1	MCT2563540.1|MCT2563540.1|MCT2563540.1		hypothetical protein N0B48_16725 [Chryseobacterium sp. pc1-10]
MCT2561018.1	MCT2561018.1|MCT2561018.1|MCT2561018.1		response regulator transcription factor [Chryseobacterium sp. pc1-10]		GO:0003677,DNA binding	GO:0000160,phosphorelay signal transduction system;GO:0006355,regulation of DNA-templated transcription
MCT2564401.1	MCT2564401.1|MCT2564401.1|MCT2564401.1		tryptophan--tRNA ligase [Chryseobacterium sp. pc1-10]		GO:0005524,ATP binding;GO:0004830,tryptophan-tRNA ligase activity	GO:0006436,tryptophanyl-tRNA aminoacylation
MCT2563274.1	MCT2563274.1|MCT2563274.1|MCT2563274.1		Na+/H+ antiporter [Chryseobacterium sp. pc1-10]	GO:0005886,plasma membrane	GO:0015297,antiporter activity	GO:0006814,sodium ion transport
MCT2562501.1	MCT2562501.1|MCT2562501.1|MCT2562501.1		intradiol ring-cleavage dioxygenase [Chryseobacterium sp. pc1-10]
MCT2560345.1	MCT2560345.1|MCT2560345.1|MCT2560345.1		M20/M25/M40 family metallo-hydrolase [Chryseobacterium sp. pc1-10]	GO:0005764,lysosome	GO:0070573,metallodipeptidase activity
MCT2560356.1	MCT2560356.1|MCT2560356.1|MCT2560356.1		tRNA (5-methylaminomethyl-2-thiouridine)(34)-methyltransferase MnmD [Chryseobacterium sp. pc1-10]		GO:0016645,oxidoreductase activity, acting on the CH-NH group of donors;GO:0016491,oxidoreductase activity;GO:0004808,tRNA (5-methylaminomethyl-2-thiouridylate)-methyltransferase activity
MCT2560676.1	MCT2560676.1|MCT2560676.1|MCT2560676.1		MFS transporter [Chryseobacterium sp. pc1-10]	GO:0016020,membrane	GO:0022857,transmembrane transporter activity
MCT2560752.1	MCT2560752.1|MCT2560752.1|MCT2560752.1		CopD family protein [Chryseobacterium sp. pc1-10]	GO:0005886,plasma membrane	GO:0046872,metal ion binding;GO:0070818,protoporphyrinogen oxidase activity	GO:0006782,protoporphyrinogen IX biosynthetic process
MCT2562149.1	MCT2562149.1|MCT2562149.1|MCT2562149.1		SRPBCC domain-containing protein [Chryseobacterium sp. pc1-10]
MCT2562446.1	MCT2562446.1|MCT2562446.1|MCT2562446.1		DNA-directed RNA polymerase subunit beta' [Chryseobacterium sp. pc1-10]	GO:0000428,DNA-directed RNA polymerase complex	GO:0003677,DNA binding;GO:0003899,DNA-directed 5'-3' RNA polymerase activity;GO:0000287,magnesium ion binding;GO:0008270,zinc ion binding	GO:0006351,DNA-templated transcription	elb:VO54_03104,path:elb03020,RNA polymerase
MCT2562445.1	MCT2562445.1|MCT2562445.1|MCT2562445.1		DNA-directed RNA polymerase subunit beta [Chryseobacterium sp. pc1-10]	GO:0000428,DNA-directed RNA polymerase complex	GO:0003677,DNA binding;GO:0003899,DNA-directed 5'-3' RNA polymerase activity;GO:0032549,ribonucleoside binding	GO:0006351,DNA-templated transcription	elb:VO54_03105,path:elb03020,RNA polymerase
MCT2564580.1	MCT2564580.1|MCT2564580.1|MCT2564580.1		SPFH domain-containing protein [Chryseobacterium sp. pc1-10]	GO:0016020,membrane
MCT2564002.1	MCT2564002.1|MCT2564002.1|MCT2564002.1		hypothetical protein N0B48_19085 [Chryseobacterium sp. pc1-10]
MCT2562311.1	MCT2562311.1|MCT2562311.1|MCT2562311.1		glycosyltransferase family 61 protein [Chryseobacterium sp. pc1-10]
MCT2563769.1	MCT2563769.1|MCT2563769.1|MCT2563769.1		threonine--tRNA ligase [Chryseobacterium sp. pc1-10]	GO:0005737,cytoplasm	GO:0005524,ATP binding;GO:0046872,metal ion binding;GO:0004829,threonine-tRNA ligase activity;GO:0000049,tRNA binding	GO:0006435,threonyl-tRNA aminoacylation	elb:VO54_00140,path:elb00970,Aminoacyl-tRNA biosynthesis
MCT2562746.1	MCT2562746.1|MCT2562746.1|MCT2562746.1		tyrosine-protein phosphatase [Chryseobacterium sp. pc1-10]		GO:0016791,phosphatase activity	GO:0016311,dephosphorylation
MCT2562859.1	MCT2562859.1|MCT2562859.1|MCT2562859.1		ATP-dependent Clp protease ATP-binding subunit ClpX [Chryseobacterium sp. pc1-10]		GO:0005524,ATP binding;GO:0016887,ATP hydrolysis activity;GO:0140662,ATP-dependent protein folding chaperone;GO:0008233,peptidase activity;GO:0046983,protein dimerization activity;GO:0051082,unfolded protein binding;GO:0008270,zinc ion binding	GO:0006508,proteolysis
MCT2564653.1	MCT2564653.1|MCT2564653.1|MCT2564653.1		AglZ/HisF2 family acetamidino modification protein [Chryseobacterium sp. pc1-10]	GO:0005737,cytoplasm	GO:0000107,imidazoleglycerol-phosphate synthase activity;GO:0016829,lyase activity	GO:0000105,histidine biosynthetic process	elb:VO54_01203,path:elb00340,Histidine metabolism
MCT2561594.1	MCT2561594.1|MCT2561594.1|MCT2561594.1		class 1 fructose-bisphosphatase [Chryseobacterium sp. pc1-10]	GO:0005737,cytoplasm	GO:0042132,fructose 1,6-bisphosphate 1-phosphatase activity;GO:0000287,magnesium ion binding	GO:0016051,carbohydrate biosynthetic process	elb:VO54_03507,path:elb00010,Glycolysis / Gluconeogenesis;elb:VO54_03507,path:elb00030,Pentose phosphate pathway;elb:VO54_03507,path:elb00051,Fructose and mannose metabolism;elb:VO54_03507,path:elb00680,Methane metabolism
MCT2562952.1	MCT2562952.1|MCT2562952.1|MCT2562952.1		4-alpha-glucanotransferase [Chryseobacterium sp. pc1-10]		GO:0004134,4-alpha-glucanotransferase activity;GO:0102500,beta-maltose 4-alpha-glucanotransferase activity;GO:2001070,starch binding	GO:0005975,carbohydrate metabolic process
MCT2562268.1	MCT2562268.1|MCT2562268.1|MCT2562268.1		IMP dehydrogenase [Chryseobacterium sp. pc1-10]		GO:0003938,IMP dehydrogenase activity;GO:0046872,metal ion binding;GO:0000166,nucleotide binding	GO:0006177,GMP biosynthetic process	elb:VO54_02344,path:elb00230,Purine metabolism
MCT2563467.1	MCT2563467.1|MCT2563467.1|MCT2563467.1		acetyl-CoA carboxylase, carboxyltransferase subunit beta [Chryseobacterium sp. pc1-10]	GO:0009317,acetyl-CoA carboxylase complex	GO:0003989,acetyl-CoA carboxylase activity;GO:0005524,ATP binding;GO:0016743,carboxyl- or carbamoyltransferase activity	GO:0006633,fatty acid biosynthetic process;GO:2001295,malonyl-CoA biosynthetic process	elb:VO54_02731,path:elb00620,Pyruvate metabolism;elb:VO54_02731,path:elb00640,Propanoate metabolism;elb:VO54_02731,path:elb00061,Fatty acid biosynthesis
MCT2561421.1	MCT2561421.1|MCT2561421.1|MCT2561421.1		PASTA domain-containing protein [Chryseobacterium sp. pc1-10]	GO:0016020,membrane	GO:0004674,protein serine/threonine kinase activity	GO:0016310,phosphorylation
MCT2560880.1	MCT2560880.1|MCT2560880.1|MCT2560880.1		DoxX family protein [Chryseobacterium sp. pc1-10]	GO:0016020,membrane
MCT2560480.1	MCT2560480.1|MCT2560480.1|MCT2560480.1		protein-glutamate O-methyltransferase CheR [Chryseobacterium sp. pc1-10]
MCT2561696.1	MCT2561696.1|MCT2561696.1|MCT2561696.1		adenosylhomocysteinase [Chryseobacterium sp. pc1-10]	GO:0005737,cytoplasm	GO:0004013,adenosylhomocysteinase activity	GO:0006730,one-carbon metabolic process	elb:VO54_00797,path:elb00270,Cysteine and methionine metabolism
MCT2562410.1	MCT2562410.1|MCT2562410.1|MCT2562410.1		beta-ketoacyl-ACP synthase II [Chryseobacterium sp. pc1-10]		GO:0004315,3-oxoacyl-[acyl-carrier-protein] synthase activity	GO:0006633,fatty acid biosynthetic process	elb:VO54_02257,path:elb00061,Fatty acid biosynthesis;elb:VO54_02257,path:elb00780,Biotin metabolism;elb:VO54_01039,path:elb00061,Fatty acid biosynthesis;elb:VO54_01039,path:elb00780,Biotin metabolism;elb:VO54_01193,path:elb00061,Fatty acid biosynthesis;elb:VO54_01193,path:elb00780,Biotin metabolism
MCT2560977.1	MCT2560977.1|MCT2560977.1|MCT2560977.1		PorT family protein [Chryseobacterium sp. pc1-10]
MCT2562049.1	MCT2562049.1|MCT2562049.1|MCT2562049.1		dihydrolipoyl dehydrogenase [Chryseobacterium sp. pc1-10]		GO:0004148,dihydrolipoyl dehydrogenase activity;GO:0050660,flavin adenine dinucleotide binding		elb:VO54_00321,path:elb00010,Glycolysis / Gluconeogenesis;elb:VO54_00321,path:elb00020,Citrate cycle (TCA cycle);elb:VO54_00321,path:elb00620,Pyruvate metabolism;elb:VO54_00321,path:elb00630,Glyoxylate and dicarboxylate metabolism;elb:VO54_00321,path:elb00640,Propanoate metabolism;elb:VO54_00321,path:elb00260,Glycine, serine and threonine metabolism;elb:VO54_00321,path:elb00280,Valine, leucine an…
MCT2561573.1	MCT2561573.1|MCT2561573.1|MCT2561573.1		FtsX-like permease family protein [Chryseobacterium sp. pc1-10]	GO:0005886,plasma membrane			elb:VO54_01611,path:elb02010,ABC transporters;elb:VO54_03559,path:elb02010,ABC transporters
MCT2563801.1	MCT2563801.1|MCT2563801.1|MCT2563801.1		DEAD/DEAH box helicase [Chryseobacterium sp. pc1-10]		GO:0005524,ATP binding;GO:0016787,hydrolase activity;GO:0003676,nucleic acid binding;GO:0003724,RNA helicase activity
MCT2561513.1	MCT2561513.1|MCT2561513.1|MCT2561513.1		DinB family protein [Chryseobacterium sp. pc1-10]
MCT2564443.1	MCT2564443.1|MCT2564443.1|MCT2564443.1		heavy metal translocating P-type ATPase metal-binding domain-containing protein [Chryseobacterium sp. pc1-10]	GO:0016020,membrane	GO:0005524,ATP binding;GO:0016887,ATP hydrolysis activity;GO:0046872,metal ion binding;GO:0005507,copper ion binding;GO:0016491,oxidoreductase activity
MCT2563333.1	MCT2563333.1|MCT2563333.1|MCT2563333.1		cytochrome c [Chryseobacterium sp. pc1-10]		GO:0009055,electron transfer activity;GO:0020037,heme binding;GO:0046872,metal ion binding
MCT2562759.1	MCT2562759.1|MCT2562759.1|MCT2562759.1		ATP-binding cassette domain-containing protein [Chryseobacterium sp. pc1-10]		GO:0005524,ATP binding;GO:0016887,ATP hydrolysis activity
MCT2560482.1	MCT2560482.1|MCT2560482.1|MCT2560482.1		response regulator [Chryseobacterium sp. pc1-10]	GO:0016020,membrane	GO:0000155,phosphorelay sensor kinase activity	GO:0006355,regulation of DNA-templated transcription	elb:VO54_01393,path:elb02020,Two-component system
MCT2563861.1	MCT2563861.1|MCT2563861.1|MCT2563861.1		Crp/Fnr family transcriptional regulator [Chryseobacterium sp. pc1-10]
MCT2560585.1	MCT2560585.1|MCT2560585.1|MCT2560585.1		PQQ-dependent sugar dehydrogenase [Chryseobacterium sp. pc1-10]
MCT2562983.1	MCT2562983.1|MCT2562983.1|MCT2562983.1		single-stranded-DNA-specific exonuclease RecJ [Chryseobacterium sp. pc1-10]		GO:0008409,5'-3' exonuclease activity;GO:0003676,nucleic acid binding	GO:0006310,DNA recombination;GO:0006281,DNA repair	elb:VO54_03022,path:elb03410,Base excision repair;elb:VO54_03022,path:elb03430,Mismatch repair;elb:VO54_03022,path:elb03440,Homologous recombination
MCT2561638.1	MCT2561638.1|MCT2561638.1|MCT2561638.1		uracil-DNA glycosylase [Chryseobacterium sp. pc1-10]	GO:0005737,cytoplasm	GO:0004844,uracil DNA N-glycosylase activity	GO:0006284,base-excision repair	elb:VO54_03458,path:elb03410,Base excision repair
MCT2564004.1	MCT2564004.1|MCT2564004.1|MCT2564004.1		type VI secretion system baseplate subunit TssG [Chryseobacterium sp. pc1-10]
MCT2564588.1	MCT2564588.1|MCT2564588.1|MCT2564588.1		Mrp/NBP35 family ATP-binding protein [Chryseobacterium sp. pc1-10]		GO:0005524,ATP binding;GO:0016887,ATP hydrolysis activity;GO:0140663,ATP-dependent FeS chaperone activity;GO:0051536,iron-sulfur cluster binding;GO:0046872,metal ion binding	GO:0016226,iron-sulfur cluster assembly
MCT2561469.1	MCT2561469.1|MCT2561469.1|MCT2561469.1		succinate dehydrogenase/fumarate reductase iron-sulfur subunit [Chryseobacterium sp. pc1-10]		GO:0051537,2 iron, 2 sulfur cluster binding;GO:0051539,4 iron, 4 sulfur cluster binding;GO:0009055,electron transfer activity;GO:0102040,fumarate reductase (menaquinone);GO:0008177,succinate dehydrogenase (ubiquinone) activity		elb:VO54_02275,path:elb00020,Citrate cycle (TCA cycle);elb:VO54_02275,path:elb00650,Butanoate metabolism;elb:VO54_02275,path:elb00190,Oxidative phosphorylation;elb:VO54_01774,path:elb00020,Citrate cycle (TCA cycle);elb:VO54_01774,path:elb00650,Butanoate metabolism;elb:VO54_01774,path:elb00190,Oxidative phosphorylation
MCT2560372.1	MCT2560372.1|MCT2560372.1|MCT2560372.1		aminotransferase class I/II-fold pyridoxal phosphate-dependent enzyme [Chryseobacterium sp. pc1-10]		GO:0008890,glycine C-acetyltransferase activity;GO:0016874,ligase activity;GO:0030170,pyridoxal phosphate binding	GO:0009058,biosynthetic process;GO:0019518,L-threonine catabolic process to glycine	elb:VO54_00307,path:elb00260,Glycine, serine and threonine metabolism
MCT2562386.1	MCT2562386.1|MCT2562386.1|MCT2562386.1		succinate dehydrogenase cytochrome b subunit [Chryseobacterium sp. pc1-10]	GO:0016020,membrane
MCT2564188.1	MCT2564188.1|MCT2564188.1|MCT2564188.1		PH domain-containing protein [Chryseobacterium sp. pc1-10]
MCT2563519.1	MCT2563519.1|MCT2563519.1|MCT2563519.1		bifunctional UDP-N-acetylmuramoyl-tripeptide:D-alanyl-D-alanine ligase/alanine racemase [Chryseobacterium sp. pc1-10]		GO:0016881,acid-amino acid ligase activity;GO:0008784,alanine racemase activity;GO:0005524,ATP binding;GO:0030170,pyridoxal phosphate binding	GO:0030632,D-alanine biosynthetic process
MCT2561327.1	MCT2561327.1|MCT2561327.1|MCT2561327.1		hypothetical protein N0B48_05435 [Chryseobacterium sp. pc1-10]
MCT2561137.1	MCT2561137.1|MCT2561137.1|MCT2561137.1		Mur ligase family protein [Chryseobacterium sp. pc1-10]		GO:0016881,acid-amino acid ligase activity;GO:0005524,ATP binding	GO:0009058,biosynthetic process
MCT2564652.1	MCT2564652.1|MCT2564652.1|MCT2564652.1		asparagine synthase (glutamine-hydrolyzing) [Chryseobacterium sp. pc1-10]		GO:0004066,asparagine synthase (glutamine-hydrolyzing) activity;GO:0005524,ATP binding	GO:0006529,asparagine biosynthetic process;GO:0006541,glutamine metabolic process	elb:VO54_01594,path:elb00250,Alanine, aspartate and glutamate metabolism;elb:VO54_03340,path:elb00250,Alanine, aspartate and glutamate metabolism
MCT2560575.1	MCT2560575.1|MCT2560575.1|MCT2560575.1		23S rRNA (pseudouridine(1915)-N(3))-methyltransferase RlmH [Chryseobacterium sp. pc1-10]	GO:0005737,cytoplasm	GO:0070038,rRNA (pseudouridine-N3-)-methyltransferase activity
MCT2564565.1	MCT2564565.1|MCT2564565.1|MCT2564565.1		isopenicillin N synthase family oxygenase [Chryseobacterium sp. pc1-10]		GO:0046872,metal ion binding;GO:0016491,oxidoreductase activity
MCT2561526.1	MCT2561526.1|MCT2561526.1|MCT2561526.1		phage baseplate assembly protein V [Chryseobacterium sp. pc1-10]				elb:VO54_01050,path:elb03070,Bacterial secretion system
MCT2564658.1	MCT2564658.1|MCT2564658.1|MCT2564658.1		glycosyltransferase family 4 protein [Chryseobacterium sp. pc1-10]
MCT2562726.1	MCT2562726.1|MCT2562726.1|MCT2562726.1		multicopper oxidase domain-containing protein [Chryseobacterium sp. pc1-10]		GO:0005507,copper ion binding;GO:0016491,oxidoreductase activity
MCT2563591.1	MCT2563591.1|MCT2563591.1|MCT2563591.1		rhomboid family intramembrane serine protease [Chryseobacterium sp. pc1-10]	GO:0016020,membrane	GO:0004252,serine-type endopeptidase activity	GO:0006508,proteolysis
MCT2563313.1	MCT2563313.1|MCT2563313.1|MCT2563313.1		uroporphyrinogen decarboxylase [Chryseobacterium sp. pc1-10]	GO:0005737,cytoplasm	GO:0004853,uroporphyrinogen decarboxylase activity	GO:0006782,protoporphyrinogen IX biosynthetic process	elb:VO54_02695,path:elb00860,Porphyrin metabolism
MCT2560550.1	MCT2560550.1|MCT2560550.1|MCT2560550.1		Lrp/AsnC family transcriptional regulator [Chryseobacterium sp. pc1-10]		GO:0043565,sequence-specific DNA binding
MCT2564520.1	MCT2564520.1|MCT2564520.1|MCT2564520.1		hypothetical protein N0B48_21695 [Chryseobacterium sp. pc1-10]	GO:0016020,membrane
MCT2562392.1	MCT2562392.1|MCT2562392.1|MCT2562392.1		DUF6452 family protein [Chryseobacterium sp. pc1-10]
MCT2562830.1	MCT2562830.1|MCT2562830.1|MCT2562830.1		T9SS type A sorting domain-containing protein [Chryseobacterium sp. pc1-10]
MCT2561224.1	MCT2561224.1|MCT2561224.1|MCT2561224.1		tRNA (adenosine(37)-N6)-threonylcarbamoyltransferase complex transferase subunit TsaD [Chryseobacterium sp. pc1-10]	GO:0005737,cytoplasm	GO:0005506,iron ion binding;GO:0061711,N(6)-L-threonylcarbamoyladenine synthase activity	GO:0002949,tRNA threonylcarbamoyladenosine modification
MCT2564477.1	MCT2564477.1|MCT2564477.1|MCT2564477.1		PorT family protein [Chryseobacterium sp. pc1-10]
MCT2564533.1	MCT2564533.1|MCT2564533.1|MCT2564533.1		MBL fold metallo-hydrolase [Chryseobacterium sp. pc1-10]		GO:0016787,hydrolase activity;GO:0050313,sulfur dioxygenase activity	GO:0006749,glutathione metabolic process
MCT2562234.1	MCT2562234.1|MCT2562234.1|MCT2562234.1		SDR family oxidoreductase [Chryseobacterium sp. pc1-10]		GO:0016491,oxidoreductase activity
MCT2562671.1	MCT2562671.1|MCT2562671.1|MCT2562671.1		DUF5103 domain-containing protein [Chryseobacterium sp. pc1-10]
MCT2564703.1	MCT2564703.1|MCT2564703.1|MCT2564703.1		hypothetical protein N0B48_22625 [Chryseobacterium sp. pc1-10]
MCT2561649.1	MCT2561649.1|MCT2561649.1|MCT2561649.1		NAD-dependent epimerase/dehydratase family protein [Chryseobacterium sp. pc1-10]
MCT2562113.1	MCT2562113.1|MCT2562113.1|MCT2562113.1		DUF2911 domain-containing protein [Chryseobacterium sp. pc1-10]
MCT2561710.1	MCT2561710.1|MCT2561710.1|MCT2561710.1		DNA polymerase III subunit delta' [Chryseobacterium sp. pc1-10]
MCT2561064.1	MCT2561064.1|MCT2561064.1|MCT2561064.1		hypothetical protein N0B48_04090 [Chryseobacterium sp. pc1-10]
MCT2563051.1	MCT2563051.1|MCT2563051.1|MCT2563051.1		30S ribosomal protein S12 [Chryseobacterium sp. pc1-10]	GO:0015935,small ribosomal subunit	GO:0019843,rRNA binding;GO:0003735,structural constituent of ribosome;GO:0000049,tRNA binding	GO:0006412,translation	elb:VO54_02961,path:elb03010,Ribosome
MCT2562316.1	MCT2562316.1|MCT2562316.1|MCT2562316.1		glycosyltransferase family 2 protein [Chryseobacterium sp. pc1-10]		GO:0016757,glycosyltransferase activity
MCT2564147.1	MCT2564147.1|MCT2564147.1|MCT2564147.1		glycosyltransferase [Chryseobacterium sp. pc1-10]		GO:0016757,glycosyltransferase activity
MCT2563338.1	MCT2563338.1|MCT2563338.1|MCT2563338.1		adenine phosphoribosyltransferase [Chryseobacterium sp. pc1-10]	GO:0005737,cytoplasm	GO:0003999,adenine phosphoribosyltransferase activity	GO:0006168,adenine salvage;GO:0044209,AMP salvage;GO:0006166,purine ribonucleoside salvage	elb:VO54_02445,path:elb00230,Purine metabolism
MCT2563108.1	MCT2563108.1|MCT2563108.1|MCT2563108.1		RagB/SusD family nutrient uptake outer membrane protein [Chryseobacterium sp. pc1-10]	GO:0009279,cell outer membrane
MCT2562370.1	MCT2562370.1|MCT2562370.1|MCT2562370.1		DNA ligase D [Chryseobacterium sp. pc1-10]
MCT2561709.1	MCT2561709.1|MCT2561709.1|MCT2561709.1		aldehyde dehydrogenase family protein [Chryseobacterium sp. pc1-10]		GO:0016620,oxidoreductase activity, acting on the aldehyde or oxo group of donors, NAD or NADP as acceptor	GO:0006081,cellular aldehyde metabolic process	elb:VO54_01072,path:elb00010,Glycolysis / Gluconeogenesis;elb:VO54_01072,path:elb00053,Ascorbate and aldarate metabolism;elb:VO54_01072,path:elb00620,Pyruvate metabolism;elb:VO54_01072,path:elb00071,Fatty acid degradation;elb:VO54_01072,path:elb00561,Glycerolipid metabolism;elb:VO54_01072,path:elb00280,Valine, leucine and isoleucine degradation;elb:VO54_01072,path:elb00310,Lysine degradation;elb:…
MCT2562263.1	MCT2562263.1|MCT2562263.1|MCT2562263.1		putative sugar nucleotidyl transferase [Chryseobacterium sp. pc1-10]
MCT2561907.1	MCT2561907.1|MCT2561907.1|MCT2561907.1		glutaminase A [Chryseobacterium sp. pc1-10]		GO:0004359,glutaminase activity	GO:0006541,glutamine metabolic process	elb:VO54_01576,path:elb00250,Alanine, aspartate and glutamate metabolism;elb:VO54_01576,path:elb00220,Arginine biosynthesis;elb:VO54_01576,path:elb00470,D-Amino acid metabolism;elb:VO54_01576,path:elb02020,Two-component system
MCT2561138.1	MCT2561138.1|MCT2561138.1|MCT2561138.1		nitronate monooxygenase [Chryseobacterium sp. pc1-10]		GO:0018580,nitronate monooxygenase activity		elb:VO54_01580,path:elb00910,Nitrogen metabolism
MCT2564527.1	MCT2564527.1|MCT2564527.1|MCT2564527.1		hypothetical protein N0B48_21730 [Chryseobacterium sp. pc1-10]
MCT2563834.1	MCT2563834.1|MCT2563834.1|MCT2563834.1		ligase-associated DNA damage response exonuclease [Chryseobacterium sp. pc1-10]
MCT2563141.1	MCT2563141.1|MCT2563141.1|MCT2563141.1		hypothetical protein N0B48_14705 [Chryseobacterium sp. pc1-10]
MCT2563162.1	MCT2563162.1|MCT2563162.1|MCT2563162.1		glycosyltransferase [Chryseobacterium sp. pc1-10]
MCT2562903.1	MCT2562903.1|MCT2562903.1|MCT2562903.1		TetR/AcrR family transcriptional regulator [Chryseobacterium sp. pc1-10]		GO:0003677,DNA binding
MCT2564007.1	MCT2564007.1|MCT2564007.1|MCT2564007.1		hypothetical protein N0B48_19110 [Chryseobacterium sp. pc1-10]
MCT2563618.1	MCT2563618.1|MCT2563618.1|MCT2563618.1		GNAT family N-acetyltransferase [Chryseobacterium sp. pc1-10]		GO:0016747,acyltransferase activity, transferring groups other than amino-acyl groups
MCT2561459.1	MCT2561459.1|MCT2561459.1|MCT2561459.1		thiol-activated cytolysin family protein [Chryseobacterium sp. pc1-10]		GO:0015485,cholesterol binding		elb:VO54_00525,path:elb02024,Quorum sensing;elb:VO54_00526,path:elb02024,Quorum sensing
MCT2560327.1	MCT2560327.1|MCT2560327.1|MCT2560327.1		PD-(D/E)XK nuclease family protein [Chryseobacterium sp. pc1-10]
MCT2562023.1	MCT2562023.1|MCT2562023.1|MCT2562023.1		23S rRNA (adenine(2503)-C(2))-methyltransferase RlmN [Chryseobacterium sp. pc1-10]	GO:0005737,cytoplasm	GO:0051539,4 iron, 4 sulfur cluster binding;GO:0046872,metal ion binding;GO:0070040,rRNA (adenine-C2-)-methyltransferase activity;GO:0019843,rRNA binding;GO:0002935,tRNA (adenine-C2-)-methyltransferase activity;GO:0000049,tRNA binding	GO:0070475,rRNA base methylation
MCT2560357.1	MCT2560357.1|MCT2560357.1|MCT2560357.1		NUDIX hydrolase [Chryseobacterium sp. pc1-10]		GO:0016787,hydrolase activity
MCT2561983.1	MCT2561983.1|MCT2561983.1|MCT2561983.1		DUF6252 family protein [Chryseobacterium sp. pc1-10]
MCT2561258.1	MCT2561258.1|MCT2561258.1|MCT2561258.1		RNA-binding S4 domain-containing protein [Chryseobacterium sp. pc1-10]		GO:0003677,DNA binding;GO:0043023,ribosomal large subunit binding;GO:0003727,single-stranded RNA binding	GO:0034605,cellular response to heat
MCT2560712.1	MCT2560712.1|MCT2560712.1|MCT2560712.1		tryptophan synthase subunit beta [Chryseobacterium sp. pc1-10]		GO:0004834,tryptophan synthase activity		elb:VO54_00592,path:elb00260,Glycine, serine and threonine metabolism;elb:VO54_00592,path:elb00400,Phenylalanine, tyrosine and tryptophan biosynthesis
MCT2560553.1	MCT2560553.1|MCT2560553.1|MCT2560553.1		acetylglutamate kinase [Chryseobacterium sp. pc1-10]	GO:0005737,cytoplasm	GO:0003991,acetylglutamate kinase activity;GO:0005524,ATP binding	GO:0042450,arginine biosynthetic process via ornithine;GO:0016310,phosphorylation	elb:VO54_02835,path:elb00220,Arginine biosynthesis
MCT2564562.1	MCT2564562.1|MCT2564562.1|MCT2564562.1		aminotransferase class IV [Chryseobacterium sp. pc1-10]		GO:0003824,catalytic activity		elb:VO54_02569,path:elb00790,Folate biosynthesis
MCT2560388.1	MCT2560388.1|MCT2560388.1|MCT2560388.1		sigma-54 dependent transcriptional regulator [Chryseobacterium sp. pc1-10]		GO:0005524,ATP binding;GO:0043565,sequence-specific DNA binding	GO:0000160,phosphorelay signal transduction system;GO:0006355,regulation of DNA-templated transcription
MCT2562923.1	MCT2562923.1|MCT2562923.1|MCT2562923.1		GH92 family glycosyl hydrolase [Chryseobacterium sp. pc1-10]		GO:0030246,carbohydrate binding;GO:0016787,hydrolase activity	GO:0005975,carbohydrate metabolic process
MCT2561262.1	MCT2561262.1|MCT2561262.1|MCT2561262.1		DUF1572 domain-containing protein [Chryseobacterium sp. pc1-10]
MCT2561010.1	MCT2561010.1|MCT2561010.1|MCT2561010.1		beta-lactamase family protein [Chryseobacterium sp. pc1-10]
MCT2564645.1	MCT2564645.1|MCT2564645.1|MCT2564645.1		UDP-N-acetylglucosamine 2-epimerase (non-hydrolyzing) [Chryseobacterium sp. pc1-10]		GO:0008761,UDP-N-acetylglucosamine 2-epimerase activity
MCT2562063.1	MCT2562063.1|MCT2562063.1|MCT2562063.1		hypothetical protein N0B48_09200 [Chryseobacterium sp. pc1-10]
MCT2563067.1	MCT2563067.1|MCT2563067.1|MCT2563067.1		hypothetical protein N0B48_14320 [Chryseobacterium sp. pc1-10]	GO:0016020,membrane
MCT2561515.1	MCT2561515.1|MCT2561515.1|MCT2561515.1		L-threonylcarbamoyladenylate synthase [Chryseobacterium sp. pc1-10]		GO:0003725,double-stranded RNA binding
MCT2561997.1	MCT2561997.1|MCT2561997.1|MCT2561997.1		efflux transporter outer membrane subunit [Chryseobacterium sp. pc1-10]	GO:0005886,plasma membrane	GO:0015562,efflux transmembrane transporter activity
MCT2560911.1	MCT2560911.1|MCT2560911.1|MCT2560911.1		Crp/Fnr family transcriptional regulator [Chryseobacterium sp. pc1-10]
MCT2563266.1	MCT2563266.1|MCT2563266.1|MCT2563266.1		hypothetical protein N0B48_15335 [Chryseobacterium sp. pc1-10]
MCT2563174.1	MCT2563174.1|MCT2563174.1|MCT2563174.1		aminoacyl-tRNA hydrolase [Chryseobacterium sp. pc1-10]	GO:0005737,cytoplasm	GO:0004045,aminoacyl-tRNA hydrolase activity	GO:0006412,translation
MCT2564456.1	MCT2564456.1|MCT2564456.1|MCT2564456.1		hypothetical protein N0B48_21375 [Chryseobacterium sp. pc1-10]
MCT2561023.1	MCT2561023.1|MCT2561023.1|MCT2561023.1		L,D-transpeptidase [Chryseobacterium sp. pc1-10]		GO:0016740,transferase activity	GO:0009252,peptidoglycan biosynthetic process
MCT2562300.1	MCT2562300.1|MCT2562300.1|MCT2562300.1		hypothetical protein N0B48_10395 [Chryseobacterium sp. pc1-10]
MCT2563641.1	MCT2563641.1|MCT2563641.1|MCT2563641.1		hypothetical protein N0B48_17265 [Chryseobacterium sp. pc1-10]
MCT2564691.1	MCT2564691.1|MCT2564691.1|MCT2564691.1		hypothetical protein N0B48_22565 [Chryseobacterium sp. pc1-10]	GO:0016020,membrane
MCT2564210.1	MCT2564210.1|MCT2564210.1|MCT2564210.1		polyketide cyclase [Chryseobacterium sp. pc1-10]	GO:0016020,membrane
MCT2561101.1	MCT2561101.1|MCT2561101.1|MCT2561101.1		hypothetical protein N0B48_04285 [Chryseobacterium sp. pc1-10]
MCT2561559.1	MCT2561559.1|MCT2561559.1|MCT2561559.1		beta-lactamase family protein [Chryseobacterium sp. pc1-10]
MCT2562402.1	MCT2562402.1|MCT2562402.1|MCT2562402.1		imidazolonepropionase [Chryseobacterium sp. pc1-10]	GO:0005737,cytoplasm	GO:0050480,imidazolonepropionase activity	GO:0019556,histidine catabolic process to glutamate and formamide
MCT2560285.1	MCT2560285.1|MCT2560285.1|MCT2560285.1		carboxypeptidase-like regulatory domain-containing protein [Chryseobacterium sp. pc1-10]
MCT2562112.1	MCT2562112.1|MCT2562112.1|MCT2562112.1		sodium:solute symporter [Chryseobacterium sp. pc1-10]
MCT2562440.1	MCT2562440.1|MCT2562440.1|MCT2562440.1		50S ribosomal protein L10 [Chryseobacterium sp. pc1-10]	GO:1990904,ribonucleoprotein complex;GO:0005840,ribosome	GO:0070180,large ribosomal subunit rRNA binding	GO:0006412,translation	elb:VO54_02221,path:elb03010,Ribosome
MCT2561719.1	MCT2561719.1|MCT2561719.1|MCT2561719.1		SDR family oxidoreductase [Chryseobacterium sp. pc1-10]
MCT2562052.1	MCT2562052.1|MCT2562052.1|MCT2562052.1		GNAT family N-acetyltransferase [Chryseobacterium sp. pc1-10]
MCT2560800.1	MCT2560800.1|MCT2560800.1|MCT2560800.1		gliding motility-associated C-terminal domain-containing protein [Chryseobacterium sp. pc1-10]
MCT2564286.1	MCT2564286.1|MCT2564286.1|MCT2564286.1		amino acid permease [Chryseobacterium sp. pc1-10]	GO:0016020,membrane	GO:0022857,transmembrane transporter activity
MCT2561468.1	MCT2561468.1|MCT2561468.1|MCT2561468.1		cyclase family protein [Chryseobacterium sp. pc1-10]		GO:0004061,arylformamidase activity	GO:0019441,tryptophan catabolic process to kynurenine
MCT2564129.1	MCT2564129.1|MCT2564129.1|MCT2564129.1		GLPGLI family protein [Chryseobacterium sp. pc1-10]
MCT2561393.1	MCT2561393.1|MCT2561393.1|MCT2561393.1		GAF domain-containing protein [Chryseobacterium sp. pc1-10]
MCT2561399.1	MCT2561399.1|MCT2561399.1|MCT2561399.1		hypothetical protein N0B48_05870 [Chryseobacterium sp. pc1-10]
MCT2564505.1	MCT2564505.1|MCT2564505.1|MCT2564505.1		Dyp-type peroxidase [Chryseobacterium sp. pc1-10]		GO:0020037,heme binding;GO:0004601,peroxidase activity
MCT2560761.1	MCT2560761.1|MCT2560761.1|MCT2560761.1		C1 family peptidase [Chryseobacterium sp. pc1-10]
MCT2564598.1	MCT2564598.1|MCT2564598.1|MCT2564598.1		TonB-dependent receptor family protein [Chryseobacterium sp. pc1-10]
MCT2560763.1	MCT2560763.1|MCT2560763.1|MCT2560763.1		copper homeostasis protein CutC [Chryseobacterium sp. pc1-10]	GO:0005737,cytoplasm
MCT2562497.1	MCT2562497.1|MCT2562497.1|MCT2562497.1		hypothetical protein N0B48_11430 [Chryseobacterium sp. pc1-10]
MCT2561001.1	MCT2561001.1|MCT2561001.1|MCT2561001.1		histidine kinase [Chryseobacterium sp. pc1-10]
MCT2561002.1	MCT2561002.1|MCT2561002.1|MCT2561002.1		amidohydrolase family protein [Chryseobacterium sp. pc1-10]		GO:0016810,hydrolase activity, acting on carbon-nitrogen (but not peptide) bonds
MCT2561685.1	MCT2561685.1|MCT2561685.1|MCT2561685.1		SH3 domain-containing protein [Chryseobacterium sp. pc1-10]
MCT2560612.1	MCT2560612.1|MCT2560612.1|MCT2560612.1		cold-shock protein [Chryseobacterium sp. pc1-10]	GO:0005737,cytoplasm	GO:0003676,nucleic acid binding
MCT2561410.1	MCT2561410.1|MCT2561410.1|MCT2561410.1		metallophosphatase family protein [Chryseobacterium sp. pc1-10]	GO:0110165,cellular anatomical entity	GO:0016787,hydrolase activity;GO:0046872,metal ion binding
MCT2562691.1	MCT2562691.1|MCT2562691.1|MCT2562691.1		DUF4295 domain-containing protein [Chryseobacterium sp. pc1-10]
MCT2562065.1	MCT2562065.1|MCT2562065.1|MCT2562065.1		ATP-binding cassette domain-containing protein [Chryseobacterium sp. pc1-10]		GO:0005524,ATP binding;GO:0016887,ATP hydrolysis activity
MCT2564376.1	MCT2564376.1|MCT2564376.1|MCT2564376.1		DUF2062 domain-containing protein [Chryseobacterium sp. pc1-10]
MCT2564296.1	MCT2564296.1|MCT2564296.1|MCT2564296.1		GNAT family N-acetyltransferase [Chryseobacterium sp. pc1-10]		GO:0102971,phosphinothricin N-acetyltransferase activity
MCT2560366.1	MCT2560366.1|MCT2560366.1|MCT2560366.1		nucleoside-diphosphate kinase [Chryseobacterium sp. pc1-10]	GO:0005737,cytoplasm	GO:0005524,ATP binding;GO:0046872,metal ion binding;GO:0004550,nucleoside diphosphate kinase activity	GO:0006241,CTP biosynthetic process;GO:0006183,GTP biosynthetic process;GO:0016310,phosphorylation;GO:0006228,UTP biosynthetic process	elb:VO54_00438,path:elb00230,Purine metabolism;elb:VO54_00438,path:elb00240,Pyrimidine metabolism
MCT2561190.1	MCT2561190.1|MCT2561190.1|MCT2561190.1		DUF3108 domain-containing protein [Chryseobacterium sp. pc1-10]		GO:0004527,exonuclease activity
MCT2563579.1	MCT2563579.1|MCT2563579.1|MCT2563579.1		GNAT family N-acetyltransferase [Chryseobacterium sp. pc1-10]		GO:0016747,acyltransferase activity, transferring groups other than amino-acyl groups;GO:0003700,DNA-binding transcription factor activity
MCT2561207.1	MCT2561207.1|MCT2561207.1|MCT2561207.1		N-acetyltransferase [Chryseobacterium sp. pc1-10]		GO:0016747,acyltransferase activity, transferring groups other than amino-acyl groups
MCT2561152.1	MCT2561152.1|MCT2561152.1|MCT2561152.1		DoxX family protein [Chryseobacterium sp. pc1-10]	GO:0016020,membrane
MCT2562897.1	MCT2562897.1|MCT2562897.1|MCT2562897.1		phenylacetate-CoA oxygenase subunit PaaJ [Chryseobacterium sp. pc1-10]
MCT2561604.1	MCT2561604.1|MCT2561604.1|MCT2561604.1		hypothetical protein N0B48_06905 [Chryseobacterium sp. pc1-10]	GO:0016020,membrane
MCT2564543.1	MCT2564543.1|MCT2564543.1|MCT2564543.1		50S ribosomal protein L27 [Chryseobacterium sp. pc1-10]	GO:1990904,ribonucleoprotein complex;GO:0005840,ribosome	GO:0003735,structural constituent of ribosome	GO:0006412,translation	elb:VO54_02550,path:elb03010,Ribosome
MCT2564227.1	MCT2564227.1|MCT2564227.1|MCT2564227.1		chloride channel protein [Chryseobacterium sp. pc1-10]	GO:0016020,membrane	GO:0005247,voltage-gated chloride channel activity
MCT2563951.1	MCT2563951.1|MCT2563951.1|MCT2563951.1		DUF2586 family protein [Chryseobacterium sp. pc1-10]
MCT2564235.1	MCT2564235.1|MCT2564235.1|MCT2564235.1		PorT family protein [Chryseobacterium sp. pc1-10]
MCT2562405.1	MCT2562405.1|MCT2562405.1|MCT2562405.1		formimidoylglutamase [Chryseobacterium sp. pc1-10]		GO:0050415,formimidoylglutamase activity;GO:0030145,manganese ion binding;GO:0046872,metal ion binding	GO:0019556,histidine catabolic process to glutamate and formamide;GO:0019557,histidine catabolic process to glutamate and formate	elb:VO54_02264,path:elb00340,Histidine metabolism
MCT2563737.1	MCT2563737.1|MCT2563737.1|MCT2563737.1		hypothetical protein N0B48_17755 [Chryseobacterium sp. pc1-10]
MCT2562635.1	MCT2562635.1|MCT2562635.1|MCT2562635.1		hypothetical protein N0B48_12130 [Chryseobacterium sp. pc1-10]
MCT2561982.1	MCT2561982.1|MCT2561982.1|MCT2561982.1		T9SS type A sorting domain-containing protein [Chryseobacterium sp. pc1-10]
MCT2562986.1	MCT2562986.1|MCT2562986.1|MCT2562986.1		carboxypeptidase-like regulatory domain-containing protein [Chryseobacterium sp. pc1-10]
MCT2560533.1	MCT2560533.1|MCT2560533.1|MCT2560533.1		GNAT family N-acetyltransferase [Chryseobacterium sp. pc1-10]		GO:0016747,acyltransferase activity, transferring groups other than amino-acyl groups
MCT2564339.1	MCT2564339.1|MCT2564339.1|MCT2564339.1		OmpH family outer membrane protein [Chryseobacterium sp. pc1-10]		GO:0051082,unfolded protein binding
MCT2564166.1	MCT2564166.1|MCT2564166.1|MCT2564166.1		Lrp/AsnC family transcriptional regulator [Chryseobacterium sp. pc1-10]		GO:0043565,sequence-specific DNA binding
MCT2562813.1	MCT2562813.1|MCT2562813.1|MCT2562813.1		TonB-dependent receptor [Chryseobacterium sp. pc1-10]
MCT2562214.1	MCT2562214.1|MCT2562214.1|MCT2562214.1		sensor histidine kinase [Chryseobacterium sp. pc1-10]	GO:0016020,membrane	GO:0000155,phosphorelay sensor kinase activity
MCT2561061.1	MCT2561061.1|MCT2561061.1|MCT2561061.1		erythromycin esterase family protein [Chryseobacterium sp. pc1-10]
MCT2562584.1	MCT2562584.1|MCT2562584.1|MCT2562584.1		LemA family protein [Chryseobacterium sp. pc1-10]	GO:0016020,membrane
MCT2561405.1	MCT2561405.1|MCT2561405.1|MCT2561405.1		histidine phosphatase family protein [Chryseobacterium sp. pc1-10]		GO:0046538,2,3-bisphosphoglycerate-dependent phosphoglycerate mutase activity
MCT2562712.1	MCT2562712.1|MCT2562712.1|MCT2562712.1		HAMP domain-containing histidine kinase [Chryseobacterium sp. pc1-10]	GO:0016020,membrane	GO:0000155,phosphorelay sensor kinase activity
MCT2561783.1	MCT2561783.1|MCT2561783.1|MCT2561783.1		hypothetical protein N0B48_07800 [Chryseobacterium sp. pc1-10]
MCT2562064.1	MCT2562064.1|MCT2562064.1|MCT2562064.1		hypothetical protein N0B48_09205 [Chryseobacterium sp. pc1-10]
MCT2562961.1	MCT2562961.1|MCT2562961.1|MCT2562961.1		homocysteine S-methyltransferase family protein [Chryseobacterium sp. pc1-10]		GO:0046872,metal ion binding;GO:0008168,methyltransferase activity	GO:0032259,methylation
MCT2562621.1	MCT2562621.1|MCT2562621.1|MCT2562621.1		deoxyribose-phosphate aldolase [Chryseobacterium sp. pc1-10]	GO:0005737,cytoplasm	GO:0004139,deoxyribose-phosphate aldolase activity	GO:0009264,deoxyribonucleotide catabolic process	elb:VO54_01977,path:elb00030,Pentose phosphate pathway
MCT2560914.1	MCT2560914.1|MCT2560914.1|MCT2560914.1		alpha/beta hydrolase [Chryseobacterium sp. pc1-10]
MCT2562236.1	MCT2562236.1|MCT2562236.1|MCT2562236.1		SRPBCC domain-containing protein [Chryseobacterium sp. pc1-10]
MCT2562100.1	MCT2562100.1|MCT2562100.1|MCT2562100.1		hypothetical protein N0B48_09385 [Chryseobacterium sp. pc1-10]
MCT2562979.1	MCT2562979.1|MCT2562979.1|MCT2562979.1		OmpA family protein [Chryseobacterium sp. pc1-10]	GO:0009279,cell outer membrane;GO:0046930,pore complex	GO:0005509,calcium ion binding;GO:0015288,porin activity	GO:0007155,cell adhesion;GO:0006811,monoatomic ion transport
MCT2563118.1	MCT2563118.1|MCT2563118.1|MCT2563118.1		RagB/SusD family nutrient uptake outer membrane protein [Chryseobacterium sp. pc1-10]	GO:0009279,cell outer membrane
MCT2562387.1	MCT2562387.1|MCT2562387.1|MCT2562387.1		fumarate reductase/succinate dehydrogenase flavoprotein subunit [Chryseobacterium sp. pc1-10]		GO:0016491,oxidoreductase activity		elb:VO54_01775,path:elb00020,Citrate cycle (TCA cycle);elb:VO54_01775,path:elb00650,Butanoate metabolism;elb:VO54_01775,path:elb00190,Oxidative phosphorylation;elb:VO54_02276,path:elb00020,Citrate cycle (TCA cycle);elb:VO54_02276,path:elb00650,Butanoate metabolism;elb:VO54_02276,path:elb00190,Oxidative phosphorylation
MCT2562558.1	MCT2562558.1|MCT2562558.1|MCT2562558.1		SusC/RagA family TonB-linked outer membrane protein [Chryseobacterium sp. pc1-10]	GO:0009279,cell outer membrane
MCT2563119.1	MCT2563119.1|MCT2563119.1|MCT2563119.1		SusC/RagA family TonB-linked outer membrane protein [Chryseobacterium sp. pc1-10]	GO:0009279,cell outer membrane
MCT2562351.1	MCT2562351.1|MCT2562351.1|MCT2562351.1		MotA/TolQ/ExbB proton channel family protein [Chryseobacterium sp. pc1-10]	GO:0005886,plasma membrane		GO:0015031,protein transport
MCT2562591.1	MCT2562591.1|MCT2562591.1|MCT2562591.1		type I glyceraldehyde-3-phosphate dehydrogenase [Chryseobacterium sp. pc1-10]		GO:0051287,NAD binding;GO:0050661,NADP binding;GO:0016620,oxidoreductase activity, acting on the aldehyde or oxo group of donors, NAD or NADP as acceptor	GO:0006006,glucose metabolic process	elb:VO54_01949,path:elb00010,Glycolysis / Gluconeogenesis
MCT2562605.1	MCT2562605.1|MCT2562605.1|MCT2562605.1		ADP-forming succinate--CoA ligase subunit beta [Chryseobacterium sp. pc1-10]	GO:0005737,cytoplasm	GO:0005524,ATP binding;GO:0000287,magnesium ion binding;GO:0004775,succinate-CoA ligase (ADP-forming) activity	GO:0006099,tricarboxylic acid cycle	elb:VO54_01992,path:elb00020,Citrate cycle (TCA cycle);elb:VO54_01992,path:elb00640,Propanoate metabolism;elb:VO54_01992,path:elb00660,C5-Branched dibasic acid metabolism
MCT2563330.1	MCT2563330.1|MCT2563330.1|MCT2563330.1		TAT-variant-translocated molybdopterin oxidoreductase [Chryseobacterium sp. pc1-10]
MCT2560988.1	MCT2560988.1|MCT2560988.1|MCT2560988.1		DUF5458 family protein [Chryseobacterium sp. pc1-10]	GO:0033104,type VI protein secretion system complex		GO:0033103,protein secretion by the type VI secretion system
MCT2564211.1	MCT2564211.1|MCT2564211.1|MCT2564211.1		2-oxoglutarate dehydrogenase E1 component [Chryseobacterium sp. pc1-10]		GO:0004591,oxoglutarate dehydrogenase (succinyl-transferring) activity;GO:0030976,thiamine pyrophosphate binding	GO:0006099,tricarboxylic acid cycle	elb:VO54_00769,path:elb00020,Citrate cycle (TCA cycle)
MCT2564040.1	MCT2564040.1|MCT2564040.1|MCT2564040.1		tetratricopeptide repeat protein [Chryseobacterium sp. pc1-10]
MCT2562559.1	MCT2562559.1|MCT2562559.1|MCT2562559.1		SusD/RagB family nutrient-binding outer membrane lipoprotein [Chryseobacterium sp. pc1-10]
MCT2564084.1	MCT2564084.1|MCT2564084.1|MCT2564084.1		YceI family protein [Chryseobacterium sp. pc1-10]
MCT2563680.1	MCT2563680.1|MCT2563680.1|MCT2563680.1		acyl-CoA dehydrogenase family protein [Chryseobacterium sp. pc1-10]		GO:0003995,acyl-CoA dehydrogenase activity;GO:0050660,flavin adenine dinucleotide binding
MCT2562361.1	MCT2562361.1|MCT2562361.1|MCT2562361.1		DUF4132 domain-containing protein [Chryseobacterium sp. pc1-10]
MCT2562657.1	MCT2562657.1|MCT2562657.1|MCT2562657.1		guanylate kinase [Chryseobacterium sp. pc1-10]	GO:0005737,cytoplasm	GO:0005524,ATP binding;GO:0004385,guanylate kinase activity	GO:0016310,phosphorylation	elb:VO54_02216,path:elb00230,Purine metabolism
MCT2563376.1	MCT2563376.1|MCT2563376.1|MCT2563376.1		S46 family peptidase [Chryseobacterium sp. pc1-10]		GO:0008239,dipeptidyl-peptidase activity;GO:0070009,serine-type aminopeptidase activity	GO:0043171,peptide catabolic process;GO:0006508,proteolysis
MCT2563008.1	MCT2563008.1|MCT2563008.1|MCT2563008.1		DNA-directed RNA polymerase subunit alpha [Chryseobacterium sp. pc1-10]	GO:0005737,cytoplasm;GO:0000428,DNA-directed RNA polymerase complex	GO:0003677,DNA binding;GO:0003899,DNA-directed 5'-3' RNA polymerase activity;GO:0046983,protein dimerization activity	GO:0006351,DNA-templated transcription	elb:VO54_03007,path:elb03020,RNA polymerase
MCT2563049.1	MCT2563049.1|MCT2563049.1|MCT2563049.1		elongation factor G [Chryseobacterium sp. pc1-10]	GO:0005737,cytoplasm	GO:0005525,GTP binding;GO:0003924,GTPase activity;GO:0003746,translation elongation factor activity
MCT2564669.1	MCT2564669.1|MCT2564669.1|MCT2564669.1		serine hydroxymethyltransferase [Chryseobacterium sp. pc1-10]	GO:0005737,cytoplasm	GO:0004372,glycine hydroxymethyltransferase activity;GO:0008168,methyltransferase activity;GO:0030170,pyridoxal phosphate binding	GO:0019264,glycine biosynthetic process from serine;GO:0032259,methylation;GO:0035999,tetrahydrofolate interconversion	elb:VO54_03326,path:elb00630,Glyoxylate and dicarboxylate metabolism;elb:VO54_03326,path:elb00680,Methane metabolism;elb:VO54_03326,path:elb00260,Glycine, serine and threonine metabolism;elb:VO54_03326,path:elb00460,Cyanoamino acid metabolism;elb:VO54_03326,path:elb00670,One carbon pool by folate
MCT2562389.1	MCT2562389.1|MCT2562389.1|MCT2562389.1		TlpA family protein disulfide reductase [Chryseobacterium sp. pc1-10]
MCT2561163.1	MCT2561163.1|MCT2561163.1|MCT2561163.1		4-hydroxyphenylpyruvate dioxygenase [Chryseobacterium sp. pc1-10]		GO:0003868,4-hydroxyphenylpyruvate dioxygenase activity;GO:0046872,metal ion binding	GO:0009072,aromatic amino acid metabolic process
MCT2562697.1	MCT2562697.1|MCT2562697.1|MCT2562697.1		pyrroline-5-carboxylate reductase [Chryseobacterium sp. pc1-10]
MCT2564212.1	MCT2564212.1|MCT2564212.1|MCT2564212.1		2-oxoglutarate dehydrogenase complex dihydrolipoyllysine-residue succinyltransferase [Chryseobacterium sp. pc1-10]	GO:0045252,oxoglutarate dehydrogenase complex	GO:0004149,dihydrolipoyllysine-residue succinyltransferase activity	GO:0033512,L-lysine catabolic process to acetyl-CoA via saccharopine;GO:0006099,tricarboxylic acid cycle	elb:VO54_00768,path:elb00020,Citrate cycle (TCA cycle);elb:VO54_00768,path:elb00310,Lysine degradation;elb:VO54_00768,path:elb00380,Tryptophan metabolism
MCT2560346.1	MCT2560346.1|MCT2560346.1|MCT2560346.1		M20/M25/M40 family metallo-hydrolase [Chryseobacterium sp. pc1-10]	GO:0005764,lysosome	GO:0070573,metallodipeptidase activity
MCT2562683.1	MCT2562683.1|MCT2562683.1|MCT2562683.1		OmpA family protein [Chryseobacterium sp. pc1-10]	GO:0009279,cell outer membrane;GO:0046930,pore complex;GO:0016020,membrane	GO:0005509,calcium ion binding;GO:0015288,porin activity	GO:0007155,cell adhesion;GO:0006811,monoatomic ion transport
MCT2561113.1	MCT2561113.1|MCT2561113.1|MCT2561113.1		ATP-dependent Clp protease ATP-binding subunit [Chryseobacterium sp. pc1-10]		GO:0005524,ATP binding;GO:0016887,ATP hydrolysis activity
MCT2562743.1	MCT2562743.1|MCT2562743.1|MCT2562743.1		malate synthase A [Chryseobacterium sp. pc1-10]		GO:0004474,malate synthase activity	GO:0006097,glyoxylate cycle;GO:0006099,tricarboxylic acid cycle	elb:VO54_01956,path:elb00620,Pyruvate metabolism;elb:VO54_01956,path:elb00630,Glyoxylate and dicarboxylate metabolism
MCT2562886.1	MCT2562886.1|MCT2562886.1|MCT2562886.1		phenylacetic acid degradation bifunctional protein PaaZ [Chryseobacterium sp. pc1-10]		GO:0016620,oxidoreductase activity, acting on the aldehyde or oxo group of donors, NAD or NADP as acceptor		elb:VO54_03184,path:elb00360,Phenylalanine metabolism
MCT2563635.1	MCT2563635.1|MCT2563635.1|MCT2563635.1		preprotein translocase subunit SecA [Chryseobacterium sp. pc1-10]	GO:0005737,cytoplasm;GO:0005886,plasma membrane	GO:0005524,ATP binding	GO:0065002,intracellular protein transmembrane transport;GO:0017038,protein import;GO:0006605,protein targeting	elb:VO54_02541,path:elb03060,Protein export;elb:VO54_02541,path:elb03070,Bacterial secretion system;elb:VO54_02541,path:elb02024,Quorum sensing
MCT2564299.1	MCT2564299.1|MCT2564299.1|MCT2564299.1		DNA gyrase subunit A [Chryseobacterium sp. pc1-10]	GO:0005694,chromosome;GO:0005737,cytoplasm	GO:0005524,ATP binding;GO:0003677,DNA binding;GO:0034335,DNA negative supercoiling activity;GO:0003918,DNA topoisomerase type II (double strand cut, ATP-hydrolyzing) activity	GO:0006265,DNA topological change;GO:0006261,DNA-templated DNA replication
MCT2563329.1	MCT2563329.1|MCT2563329.1|MCT2563329.1		c-type cytochrome [Chryseobacterium sp. pc1-10]	GO:0016020,membrane	GO:0009055,electron transfer activity;GO:0020037,heme binding;GO:0046872,metal ion binding
MCT2563716.1	MCT2563716.1|MCT2563716.1|MCT2563716.1		aldehyde dehydrogenase family protein [Chryseobacterium sp. pc1-10]		GO:0004029,aldehyde dehydrogenase (NAD+) activity;GO:0043878,glyceraldehyde-3-phosphate dehydrogenase (NAD+) (non-phosphorylating) activity		elb:VO54_00618,path:elb00310,Lysine degradation
MCT2563028.1	MCT2563028.1|MCT2563028.1|MCT2563028.1		30S ribosomal protein S3 [Chryseobacterium sp. pc1-10]	GO:1990904,ribonucleoprotein complex;GO:0005840,ribosome	GO:0003729,mRNA binding;GO:0019843,rRNA binding;GO:0003735,structural constituent of ribosome	GO:0006412,translation	elb:VO54_02988,path:elb03010,Ribosome
MCT2564425.1	MCT2564425.1|MCT2564425.1|MCT2564425.1		aconitate hydratase [Chryseobacterium sp. pc1-10]		GO:0051539,4 iron, 4 sulfur cluster binding;GO:0003994,aconitate hydratase activity;GO:0047780,citrate dehydratase activity;GO:0046872,metal ion binding	GO:0006099,tricarboxylic acid cycle	elb:VO54_02849,path:elb00020,Citrate cycle (TCA cycle);elb:VO54_02849,path:elb00630,Glyoxylate and dicarboxylate metabolism
MCT2562934.1	MCT2562934.1|MCT2562934.1|MCT2562934.1		hypothetical protein N0B48_13655 [Chryseobacterium sp. pc1-10]
MCT2560780.1	MCT2560780.1|MCT2560780.1|MCT2560780.1		30S ribosomal protein S1 [Chryseobacterium sp. pc1-10]	GO:0005840,ribosome	GO:0003676,nucleic acid binding		elb:VO54_00160,path:elb03010,Ribosome
MCT2564460.1	MCT2564460.1|MCT2564460.1|MCT2564460.1		SurA N-terminal domain-containing protein [Chryseobacterium sp. pc1-10]		GO:0003755,peptidyl-prolyl cis-trans isomerase activity
MCT2562170.1	MCT2562170.1|MCT2562170.1|MCT2562170.1		phosphoribosylformylglycinamidine synthase [Chryseobacterium sp. pc1-10]		GO:0046872,metal ion binding;GO:0004642,phosphoribosylformylglycinamidine synthase activity	GO:0006164,purine nucleotide biosynthetic process	elb:VO54_00756,path:elb00230,Purine metabolism
MCT2561250.1	MCT2561250.1|MCT2561250.1|MCT2561250.1		gliding motility protein GldM [Chryseobacterium sp. pc1-10]
MCT2562388.1	MCT2562388.1|MCT2562388.1|MCT2562388.1		succinate dehydrogenase/fumarate reductase iron-sulfur subunit [Chryseobacterium sp. pc1-10]		GO:0051537,2 iron, 2 sulfur cluster binding;GO:0051539,4 iron, 4 sulfur cluster binding;GO:0009055,electron transfer activity;GO:0102040,fumarate reductase (menaquinone);GO:0008177,succinate dehydrogenase (ubiquinone) activity		elb:VO54_02275,path:elb00020,Citrate cycle (TCA cycle);elb:VO54_02275,path:elb00650,Butanoate metabolism;elb:VO54_02275,path:elb00190,Oxidative phosphorylation;elb:VO54_01774,path:elb00020,Citrate cycle (TCA cycle);elb:VO54_01774,path:elb00650,Butanoate metabolism;elb:VO54_01774,path:elb00190,Oxidative phosphorylation
MCT2562306.1	MCT2562306.1|MCT2562306.1|MCT2562306.1		translation elongation factor Ts [Chryseobacterium sp. pc1-10]	GO:0005737,cytoplasm	GO:0003746,translation elongation factor activity
MCT2564237.1	MCT2564237.1|MCT2564237.1|MCT2564237.1		hypothetical protein N0B48_20275 [Chryseobacterium sp. pc1-10]
MCT2561428.1	MCT2561428.1|MCT2561428.1|MCT2561428.1		LemA family protein [Chryseobacterium sp. pc1-10]	GO:0016020,membrane
MCT2562575.1	MCT2562575.1|MCT2562575.1|MCT2562575.1		GreA/GreB family elongation factor [Chryseobacterium sp. pc1-10]		GO:0003677,DNA binding;GO:0070063,RNA polymerase binding;GO:0003746,translation elongation factor activity	GO:0032784,regulation of DNA-templated transcription elongation
MCT2562339.1	MCT2562339.1|MCT2562339.1|MCT2562339.1		OmpA family protein [Chryseobacterium sp. pc1-10]	GO:0016020,membrane
MCT2563296.1	MCT2563296.1|MCT2563296.1|MCT2563296.1		hypothetical protein N0B48_15485 [Chryseobacterium sp. pc1-10]
MCT2560989.1	MCT2560989.1|MCT2560989.1|MCT2560989.1		type VI secretion system contractile sheath small subunit [Chryseobacterium sp. pc1-10]
MCT2561253.1	MCT2561253.1|MCT2561253.1|MCT2561253.1		glutamine--fructose-6-phosphate transaminase (isomerizing) [Chryseobacterium sp. pc1-10]	GO:0005737,cytoplasm	GO:0097367,carbohydrate derivative binding;GO:0004360,glutamine-fructose-6-phosphate transaminase (isomerizing) activity	GO:1901137,carbohydrate derivative biosynthetic process;GO:0005975,carbohydrate metabolic process;GO:0006541,glutamine metabolic process	elb:VO54_03372,path:elb00520,Amino sugar and nucleotide sugar metabolism;elb:VO54_03372,path:elb00250,Alanine, aspartate and glutamate metabolism
MCT2561037.1	MCT2561037.1|MCT2561037.1|MCT2561037.1		OmpA family protein [Chryseobacterium sp. pc1-10]	GO:0016020,membrane
MCT2562780.1	MCT2562780.1|MCT2562780.1|MCT2562780.1		pyruvate dehydrogenase complex E1 component subunit beta [Chryseobacterium sp. pc1-10]		GO:0004739,pyruvate dehydrogenase (acetyl-transferring) activity;GO:0003863,3-methyl-2-oxobutanoate dehydrogenase (2-methylpropanoyl-transferring) activity		elb:VO54_02128,path:elb00010,Glycolysis / Gluconeogenesis;elb:VO54_02128,path:elb00020,Citrate cycle (TCA cycle);elb:VO54_02128,path:elb00620,Pyruvate metabolism;elb:VO54_03939,path:elb00640,Propanoate metabolism;elb:VO54_03939,path:elb00280,Valine, leucine and isoleucine degradation
MCT2563029.1	MCT2563029.1|MCT2563029.1|MCT2563029.1		50S ribosomal protein L22 [Chryseobacterium sp. pc1-10]	GO:0015934,large ribosomal subunit	GO:0019843,rRNA binding;GO:0003735,structural constituent of ribosome	GO:0006412,translation	elb:VO54_02987,path:elb03010,Ribosome
MCT2562565.1	MCT2562565.1|MCT2562565.1|MCT2562565.1		cytochrome-c oxidase, cbb3-type subunit I [Chryseobacterium sp. pc1-10]	GO:0045278,plasma membrane respiratory chain complex IV	GO:0004129,cytochrome-c oxidase activity;GO:0020037,heme binding;GO:0046872,metal ion binding	GO:0009060,aerobic respiration	elb:VO54_01568,path:elb00190,Oxidative phosphorylation;elb:VO54_01568,path:elb02020,Two-component system
MCT2562022.1	MCT2562022.1|MCT2562022.1|MCT2562022.1		tRNA preQ1(34) S-adenosylmethionine ribosyltransferase-isomerase QueA [Chryseobacterium sp. pc1-10]	GO:0005737,cytoplasm	GO:0051075,S-adenosylmethionine	GO:0008616,queuosine biosynthetic process
MCT2564230.1	MCT2564230.1|MCT2564230.1|MCT2564230.1		hypothetical protein N0B48_20240 [Chryseobacterium sp. pc1-10]
MCT2561251.1	MCT2561251.1|MCT2561251.1|MCT2561251.1		gliding motility protein GldL [Chryseobacterium sp. pc1-10]
MCT2563120.1	MCT2563120.1|MCT2563120.1|MCT2563120.1		translation initiation factor IF-2 [Chryseobacterium sp. pc1-10]	GO:0005737,cytoplasm	GO:0005525,GTP binding;GO:0003924,GTPase activity;GO:0003743,translation initiation factor activity
MCT2564596.1	MCT2564596.1|MCT2564596.1|MCT2564596.1		BON domain-containing protein [Chryseobacterium sp. pc1-10]
MCT2563034.1	MCT2563034.1|MCT2563034.1|MCT2563034.1		50S ribosomal protein L3 [Chryseobacterium sp. pc1-10]	GO:1990904,ribonucleoprotein complex;GO:0005840,ribosome	GO:0019843,rRNA binding;GO:0003735,structural constituent of ribosome	GO:0006412,translation	elb:VO54_02982,path:elb03010,Ribosome
MCT2562134.1	MCT2562134.1|MCT2562134.1|MCT2562134.1		MG2 domain-containing protein [Chryseobacterium sp. pc1-10]		GO:0004866,endopeptidase inhibitor activity
MCT2563508.1	MCT2563508.1|MCT2563508.1|MCT2563508.1		superoxide dismutase family protein [Chryseobacterium sp. pc1-10]		GO:0005507,copper ion binding;GO:0004784,superoxide dismutase activity
MCT2563031.1	MCT2563031.1|MCT2563031.1|MCT2563031.1		50S ribosomal protein L2 [Chryseobacterium sp. pc1-10]	GO:0015934,large ribosomal subunit	GO:0019843,rRNA binding;GO:0003735,structural constituent of ribosome;GO:0016740,transferase activity	GO:0006412,translation	elb:VO54_02985,path:elb03010,Ribosome
MCT2563297.1	MCT2563297.1|MCT2563297.1|MCT2563297.1		glutamine synthetase III [Chryseobacterium sp. pc1-10]		GO:0004356,glutamate-ammonia ligase activity	GO:0006542,glutamine biosynthetic process
MCT2561325.1	MCT2561325.1|MCT2561325.1|MCT2561325.1		DUF6493 family protein [Chryseobacterium sp. pc1-10]
MCT2560815.1	MCT2560815.1|MCT2560815.1|MCT2560815.1		long-chain fatty acid--CoA ligase [Chryseobacterium sp. pc1-10]
MCT2560391.1	MCT2560391.1|MCT2560391.1|MCT2560391.1		HAMP domain-containing histidine kinase [Chryseobacterium sp. pc1-10]	GO:0016020,membrane	GO:0000155,phosphorelay sensor kinase activity		elb:VO54_03392,path:elb02020,Two-component system
MCT2564424.1	MCT2564424.1|MCT2564424.1|MCT2564424.1		bifunctional aconitate hydratase 2/2-methylisocitrate dehydratase [Chryseobacterium sp. pc1-10]
MCT2560273.1	MCT2560273.1|MCT2560273.1|MCT2560273.1		2-oxo acid dehydrogenase subunit E2 [Chryseobacterium sp. pc1-10]	GO:0045254,pyruvate dehydrogenase complex	GO:0016746,acyltransferase activity	GO:0006086,acetyl-CoA biosynthetic process from pyruvate	elb:VO54_00721,path:elb00010,Glycolysis / Gluconeogenesis;elb:VO54_00721,path:elb00020,Citrate cycle (TCA cycle);elb:VO54_00721,path:elb00620,Pyruvate metabolism;elb:VO54_00252,path:elb00020,Citrate cycle (TCA cycle);elb:VO54_00252,path:elb00310,Lysine degradation;elb:VO54_00252,path:elb00380,Tryptophan metabolism
MCT2563111.1	MCT2563111.1|MCT2563111.1|MCT2563111.1		phosphoenolpyruvate carboxykinase (ATP) [Chryseobacterium sp. pc1-10]	GO:0005737,cytoplasm	GO:0005524,ATP binding;GO:0016301,kinase activity;GO:0046872,metal ion binding;GO:0004612,phosphoenolpyruvate carboxykinase (ATP) activity	GO:0006094,gluconeogenesis;GO:0016310,phosphorylation	elb:VO54_02926,path:elb00010,Glycolysis / Gluconeogenesis;elb:VO54_02926,path:elb00020,Citrate cycle (TCA cycle);elb:VO54_02926,path:elb00620,Pyruvate metabolism
MCT2562520.1	MCT2562520.1|MCT2562520.1|MCT2562520.1		DUF262 domain-containing protein [Chryseobacterium sp. pc1-10]
MCT2560570.1	MCT2560570.1|MCT2560570.1|MCT2560570.1		RelA/SpoT family protein [Chryseobacterium sp. pc1-10]			GO:0015969,guanosine tetraphosphate metabolic process
MCT2562564.1	MCT2562564.1|MCT2562564.1|MCT2562564.1		c-type cytochrome [Chryseobacterium sp. pc1-10]		GO:0009055,electron transfer activity;GO:0020037,heme binding;GO:0046872,metal ion binding
MCT2563239.1	MCT2563239.1|MCT2563239.1|MCT2563239.1		response regulator transcription factor [Chryseobacterium sp. pc1-10]		GO:0003677,DNA binding	GO:0000160,phosphorelay signal transduction system;GO:0006355,regulation of DNA-templated transcription
MCT2561753.1	MCT2561753.1|MCT2561753.1|MCT2561753.1		aminopeptidase P family protein [Chryseobacterium sp. pc1-10]	GO:0110165,cellular anatomical entity	GO:0070006,metalloaminopeptidase activity
MCT2561460.1	MCT2561460.1|MCT2561460.1|MCT2561460.1		thiol-activated cytolysin family protein [Chryseobacterium sp. pc1-10]		GO:0015485,cholesterol binding		elb:VO54_00525,path:elb02024,Quorum sensing;elb:VO54_00526,path:elb02024,Quorum sensing
MCT2562016.1	MCT2562016.1|MCT2562016.1|MCT2562016.1		S9 family peptidase [Chryseobacterium sp. pc1-10]	GO:0110165,cellular anatomical entity	GO:0008236,serine-type peptidase activity;GO:0004252,serine-type endopeptidase activity	GO:0006508,proteolysis
MCT2562290.1	MCT2562290.1|MCT2562290.1|MCT2562290.1		methylmalonyl-CoA mutase family protein [Chryseobacterium sp. pc1-10]		GO:0031419,cobalamin binding;GO:0005525,GTP binding;GO:0003924,GTPase activity;GO:0047727,isobutyryl-CoA mutase activity;GO:0000287,magnesium ion binding;GO:0004494,methylmalonyl-CoA mutase activity;GO:0034784,pivalyl-CoA mutase activity	GO:0006637,acyl-CoA metabolic process
MCT2562553.1	MCT2562553.1|MCT2562553.1|MCT2562553.1		CTP synthase [Chryseobacterium sp. pc1-10]		GO:0005524,ATP binding;GO:0003883,CTP synthase activity;GO:0046872,metal ion binding;GO:0004359,glutaminase activity	GO:0044210,'de novo' CTP biosynthetic process;GO:0006541,glutamine metabolic process	elb:VO54_02052,path:elb00240,Pyrimidine metabolism
MCT2564264.1	MCT2564264.1|MCT2564264.1|MCT2564264.1		electron transfer flavoprotein subunit alpha/FixB family protein [Chryseobacterium sp. pc1-10]		GO:0009055,electron transfer activity;GO:0050660,flavin adenine dinucleotide binding
MCT2560546.1	MCT2560546.1|MCT2560546.1|MCT2560546.1		carbamoyl-phosphate synthase large subunit [Chryseobacterium sp. pc1-10]		GO:0005524,ATP binding;GO:0004088,carbamoyl-phosphate synthase (glutamine-hydrolyzing) activity;GO:0046872,metal ion binding	GO:0044205,'de novo' UMP biosynthetic process;GO:0006526,arginine biosynthetic process	elb:VO54_00636,path:elb00240,Pyrimidine metabolism;elb:VO54_00636,path:elb00250,Alanine, aspartate and glutamate metabolism
MCT2560917.1	MCT2560917.1|MCT2560917.1|MCT2560917.1		glucokinase [Chryseobacterium sp. pc1-10]		GO:0005524,ATP binding;GO:0004340,glucokinase activity;GO:0005536,glucose binding	GO:0006096,glycolytic process	elb:VO54_03777,path:elb00010,Glycolysis / Gluconeogenesis;elb:VO54_03777,path:elb00052,Galactose metabolism;elb:VO54_03777,path:elb00500,Starch and sucrose metabolism;elb:VO54_03777,path:elb00520,Amino sugar and nucleotide sugar metabolism;elb:VO54_03777,path:elb00521,Streptomycin biosynthesis
MCT2563307.1	MCT2563307.1|MCT2563307.1|MCT2563307.1		rod shape-determining protein [Chryseobacterium sp. pc1-10]	GO:0005737,cytoplasm	GO:0005524,ATP binding	GO:0000902,cell morphogenesis;GO:0008360,regulation of cell shape
MCT2564530.1	MCT2564530.1|MCT2564530.1|MCT2564530.1		diaminopimelate decarboxylase [Chryseobacterium sp. pc1-10]		GO:0008836,diaminopimelate decarboxylase activity;GO:0030170,pyridoxal phosphate binding	GO:0009089,lysine biosynthetic process via diaminopimelate	elb:VO54_02489,path:elb00300,Lysine biosynthesis;elb:VO54_02489,path:elb00470,D-Amino acid metabolism
MCT2563269.1	MCT2563269.1|MCT2563269.1|MCT2563269.1		glycine--tRNA ligase [Chryseobacterium sp. pc1-10]	GO:0005737,cytoplasm	GO:0005524,ATP binding;GO:0004820,glycine-tRNA ligase activity	GO:0006426,glycyl-tRNA aminoacylation	elb:VO54_02723,path:elb00970,Aminoacyl-tRNA biosynthesis
MCT2564288.1	MCT2564288.1|MCT2564288.1|MCT2564288.1		type VI secretion system baseplate subunit TssF [Chryseobacterium sp. pc1-10]
MCT2563332.1	MCT2563332.1|MCT2563332.1|MCT2563332.1		DUF3341 domain-containing protein [Chryseobacterium sp. pc1-10]
MCT2563323.1	MCT2563323.1|MCT2563323.1|MCT2563323.1		transglycosylase domain-containing protein [Chryseobacterium sp. pc1-10]	GO:0016020,membrane	GO:0004180,carboxypeptidase activity;GO:0008658,penicillin binding;GO:0008955,peptidoglycan glycosyltransferase activity	GO:0006508,proteolysis	elb:VO54_02744,path:elb00550,Peptidoglycan biosynthesis;elb:VO54_02744,path:elb01501,beta-Lactam resistance
MCT2563794.1	MCT2563794.1|MCT2563794.1|MCT2563794.1		PorT family protein [Chryseobacterium sp. pc1-10]
MCT2563226.1	MCT2563226.1|MCT2563226.1|MCT2563226.1		ATP-dependent zinc metalloprotease FtsH [Chryseobacterium sp. pc1-10]	GO:0005886,plasma membrane	GO:0005524,ATP binding;GO:0016887,ATP hydrolysis activity;GO:0004176,ATP-dependent peptidase activity;GO:0004222,metalloendopeptidase activity;GO:0008270,zinc ion binding;GO:0008237,metallopeptidase activity	GO:0030163,protein catabolic process;GO:0006508,proteolysis
MCT2562177.1	MCT2562177.1|MCT2562177.1|MCT2562177.1		DNA polymerase III subunit beta [Chryseobacterium sp. pc1-10]	GO:0005737,cytoplasm;GO:0009360,DNA polymerase III complex	GO:0008408,3'-5' exonuclease activity;GO:0003677,DNA binding;GO:0003887,DNA-directed DNA polymerase activity	GO:0006260,DNA replication	elb:VO54_01175,path:elb03030,DNA replication;elb:VO54_01175,path:elb03430,Mismatch repair;elb:VO54_01175,path:elb03440,Homologous recombination
MCT2560992.1	MCT2560992.1|MCT2560992.1|MCT2560992.1		M13 family metallopeptidase [Chryseobacterium sp. pc1-10]		GO:0046872,metal ion binding;GO:0004222,metalloendopeptidase activity	GO:0006508,proteolysis
MCT2560567.1	MCT2560567.1|MCT2560567.1|MCT2560567.1		acetate--CoA ligase [Chryseobacterium sp. pc1-10]		GO:0003987,acetate-CoA ligase activity;GO:0016208,AMP binding;GO:0005524,ATP binding	GO:0019427,acetyl-CoA biosynthetic process from acetate	elb:VO54_00649,path:elb00010,Glycolysis / Gluconeogenesis;elb:VO54_00649,path:elb00620,Pyruvate metabolism;elb:VO54_00649,path:elb00630,Glyoxylate and dicarboxylate metabolism;elb:VO54_00649,path:elb00640,Propanoate metabolism;elb:VO54_00649,path:elb00680,Methane metabolism
MCT2560715.1	MCT2560715.1|MCT2560715.1|MCT2560715.1		protein-glutamine glutaminase [Chryseobacterium sp. pc1-10]
MCT2564545.1	MCT2564545.1|MCT2564545.1|MCT2564545.1		metalloprotease [Chryseobacterium sp. pc1-10]
MCT2561380.1	MCT2561380.1|MCT2561380.1|MCT2561380.1		NADH dehydrogenase (quinone) subunit D [Chryseobacterium sp. pc1-10]	GO:0005886,plasma membrane	GO:0051287,NAD binding;GO:0050136,NADH dehydrogenase (quinone) activity;GO:0048038,quinone binding		elb:VO54_01856,path:elb00190,Oxidative phosphorylation
MCT2563570.1	MCT2563570.1|MCT2563570.1|MCT2563570.1		phosphoglucosamine mutase [Chryseobacterium sp. pc1-10]		GO:0046872,metal ion binding;GO:0008966,phosphoglucosamine mutase activity	GO:0005975,carbohydrate metabolic process
MCT2561736.1	MCT2561736.1|MCT2561736.1|MCT2561736.1		L-glutamate gamma-semialdehyde dehydrogenase [Chryseobacterium sp. pc1-10]		GO:0003842,1-pyrroline-5-carboxylate dehydrogenase activity	GO:0010133,proline catabolic process to glutamate
MCT2562243.1	MCT2562243.1|MCT2562243.1|MCT2562243.1		aminomethyl-transferring glycine dehydrogenase [Chryseobacterium sp. pc1-10]		GO:0004375,glycine dehydrogenase (decarboxylating) activity	GO:0006546,glycine catabolic process
MCT2561462.1	MCT2561462.1|MCT2561462.1|MCT2561462.1		thiol-activated cytolysin family protein [Chryseobacterium sp. pc1-10]		GO:0015485,cholesterol binding		elb:VO54_00525,path:elb02024,Quorum sensing;elb:VO54_00526,path:elb02024,Quorum sensing
MCT2564634.1	MCT2564634.1|MCT2564634.1|MCT2564634.1		bifunctional response regulator/alkaline phosphatase family protein [Chryseobacterium sp. pc1-10]			GO:0000160,phosphorelay signal transduction system
MCT2562981.1	MCT2562981.1|MCT2562981.1|MCT2562981.1		ATP-binding cassette domain-containing protein [Chryseobacterium sp. pc1-10]		GO:0005524,ATP binding;GO:0016887,ATP hydrolysis activity
MCT2563684.1	MCT2563684.1|MCT2563684.1|MCT2563684.1		3-hydroxyacyl-CoA dehydrogenase/enoyl-CoA hydratase family protein [Chryseobacterium sp. pc1-10]		GO:0003857,3-hydroxyacyl-CoA dehydrogenase activity;GO:0070403,NAD+ binding	GO:0006635,fatty acid beta-oxidation
MCT2564493.1	MCT2564493.1|MCT2564493.1|MCT2564493.1		prolyl oligopeptidase family serine peptidase [Chryseobacterium sp. pc1-10]	GO:0005737,cytoplasm	GO:0004252,serine-type endopeptidase activity	GO:0006508,proteolysis
MCT2562526.1	MCT2562526.1|MCT2562526.1|MCT2562526.1		chaperonin GroEL [Chryseobacterium sp. pc1-10]	GO:0005737,cytoplasm	GO:0005524,ATP binding;GO:0140662,ATP-dependent protein folding chaperone;GO:0016853,isomerase activity;GO:0051082,unfolded protein binding	GO:0042026,protein refolding	elb:VO54_02065,path:elb03018,RNA degradation
MCT2562556.1	MCT2562556.1|MCT2562556.1|MCT2562556.1		SusC/RagA family TonB-linked outer membrane protein [Chryseobacterium sp. pc1-10]	GO:0009279,cell outer membrane
MCT2560316.1	MCT2560316.1|MCT2560316.1|MCT2560316.1		SDR family oxidoreductase [Chryseobacterium sp. pc1-10]
MCT2560584.1	MCT2560584.1|MCT2560584.1|MCT2560584.1		protein translocase subunit SecD [Chryseobacterium sp. pc1-10]	GO:0005886,plasma membrane	GO:0015450,protein-transporting ATPase activity	GO:0065002,intracellular protein transmembrane transport;GO:0006605,protein targeting;GO:0043952,protein transport by the Sec complex	elb:VO54_00532,path:elb03060,Protein export;elb:VO54_00532,path:elb03070,Bacterial secretion system;elb:VO54_00532,path:elb02024,Quorum sensing
MCT2563527.1	MCT2563527.1|MCT2563527.1|MCT2563527.1		ribonuclease R [Chryseobacterium sp. pc1-10]	GO:0005737,cytoplasm	GO:0008859,exoribonuclease II activity;GO:0003723,RNA binding		elb:VO54_02614,path:elb03018,RNA degradation
MCT2560677.1	MCT2560677.1|MCT2560677.1|MCT2560677.1		ribonuclease Y [Chryseobacterium sp. pc1-10]	GO:0005886,plasma membrane	GO:0003723,RNA binding;GO:0004521,RNA endonuclease activity	GO:0006402,mRNA catabolic process	elb:VO54_01152,path:elb03018,RNA degradation
MCT2562226.1	MCT2562226.1|MCT2562226.1|MCT2562226.1		hypothetical protein N0B48_10025 [Chryseobacterium sp. pc1-10]
MCT2563027.1	MCT2563027.1|MCT2563027.1|MCT2563027.1		50S ribosomal protein L16 [Chryseobacterium sp. pc1-10]	GO:1990904,ribonucleoprotein complex;GO:0005840,ribosome	GO:0019843,rRNA binding;GO:0003735,structural constituent of ribosome;GO:0000049,tRNA binding	GO:0006412,translation	elb:VO54_02989,path:elb03010,Ribosome
MCT2564664.1	MCT2564664.1|MCT2564664.1|MCT2564664.1		polysaccharide biosynthesis tyrosine autokinase [Chryseobacterium sp. pc1-10]	GO:0005886,plasma membrane	GO:0005524,ATP binding;GO:0004713,protein tyrosine kinase activity	GO:0045226,extracellular polysaccharide biosynthetic process;GO:0009103,lipopolysaccharide biosynthetic process;GO:0016310,phosphorylation	elb:VO54_03330,path:elb02020,Two-component system
MCT2562352.1	MCT2562352.1|MCT2562352.1|MCT2562352.1		biopolymer transporter ExbD [Chryseobacterium sp. pc1-10]	GO:0005886,plasma membrane	GO:0022857,transmembrane transporter activity	GO:0015031,protein transport
MCT2562295.1	MCT2562295.1|MCT2562295.1|MCT2562295.1		30S ribosomal protein S2 [Chryseobacterium sp. pc1-10]	GO:0015935,small ribosomal subunit	GO:0003735,structural constituent of ribosome	GO:0006412,translation	elb:VO54_02347,path:elb03010,Ribosome
MCT2562898.1	MCT2562898.1|MCT2562898.1|MCT2562898.1		phenylacetate-CoA oxygenase subunit PaaC [Chryseobacterium sp. pc1-10]			GO:0010124,phenylacetate catabolic process
MCT2564243.1	MCT2564243.1|MCT2564243.1|MCT2564243.1		ATP synthase F0 subunit C [Chryseobacterium sp. pc1-10]	GO:0005886,plasma membrane;GO:0045263,proton-transporting ATP synthase complex, coupling factor F(o)	GO:0008289,lipid binding;GO:0046933,proton-transporting ATP synthase activity, rotational mechanism		elb:VO54_01847,path:elb00190,Oxidative phosphorylation
MCT2561119.1	MCT2561119.1|MCT2561119.1|MCT2561119.1		PKD domain-containing protein [Chryseobacterium sp. pc1-10]
MCT2562350.1	MCT2562350.1|MCT2562350.1|MCT2562350.1		leucine--tRNA ligase [Chryseobacterium sp. pc1-10]	GO:0005737,cytoplasm	GO:0002161,aminoacyl-tRNA editing activity;GO:0005524,ATP binding;GO:0004823,leucine-tRNA ligase activity	GO:0006429,leucyl-tRNA aminoacylation	elb:VO54_02310,path:elb00970,Aminoacyl-tRNA biosynthesis
MCT2564145.1	MCT2564145.1|MCT2564145.1|MCT2564145.1		DNA helicase RecQ [Chryseobacterium sp. pc1-10]		GO:0043138,3'-5' DNA helicase activity;GO:0005524,ATP binding;GO:0003677,DNA binding;GO:0016787,hydrolase activity	GO:0006310,DNA recombination;GO:0006281,DNA repair;GO:0006260,DNA replication;GO:0009432,SOS response
MCT2561296.1	MCT2561296.1|MCT2561296.1|MCT2561296.1		malate dehydrogenase (quinone) [Chryseobacterium sp. pc1-10]		GO:0052589,malate dehydrogenase (menaquinone) activity;GO:0008924,malate dehydrogenase (quinone) activity	GO:0006099,tricarboxylic acid cycle	elb:VO54_01344,path:elb00020,Citrate cycle (TCA cycle);elb:VO54_01344,path:elb00620,Pyruvate metabolism
MCT2562832.1	MCT2562832.1|MCT2562832.1|MCT2562832.1		cell surface protein SprA [Chryseobacterium sp. pc1-10]
MCT2562028.1	MCT2562028.1|MCT2562028.1|MCT2562028.1		thiamine pyrophosphate-dependent enzyme [Chryseobacterium sp. pc1-10]		GO:0004739,pyruvate dehydrogenase (acetyl-transferring) activity
MCT2560660.1	MCT2560660.1|MCT2560660.1|MCT2560660.1		D-2-hydroxyacid dehydrogenase [Chryseobacterium sp. pc1-10]		GO:0051287,NAD binding;GO:0016616,oxidoreductase activity, acting on the CH-OH group of donors, NAD or NADP as acceptor
MCT2564341.1	MCT2564341.1|MCT2564341.1|MCT2564341.1		outer membrane protein assembly factor BamA [Chryseobacterium sp. pc1-10]	GO:0019867,outer membrane		GO:0071709,membrane assembly
MCT2562847.1	MCT2562847.1|MCT2562847.1|MCT2562847.1		thioredoxin domain-containing protein [Chryseobacterium sp. pc1-10]	GO:0016020,membrane	GO:0016491,oxidoreductase activity;GO:0048038,quinone binding
MCT2560368.1	MCT2560368.1|MCT2560368.1|MCT2560368.1		bifunctional 3-deoxy-7-phosphoheptulonate synthase/chorismate mutase type II [Chryseobacterium sp. pc1-10]		GO:0003849,3-deoxy-7-phosphoheptulonate synthase activity;GO:0004106,chorismate mutase activity	GO:0009058,biosynthetic process;GO:0046417,chorismate metabolic process	elb:VO54_00708,path:elb00400,Phenylalanine, tyrosine and tryptophan biosynthesis
MCT2562943.1	MCT2562943.1|MCT2562943.1|MCT2562943.1		SIMPL domain-containing protein [Chryseobacterium sp. pc1-10]
MCT2561598.1	MCT2561598.1|MCT2561598.1|MCT2561598.1		glutamine--tRNA ligase/YqeY domain fusion protein [Chryseobacterium sp. pc1-10]	GO:0005737,cytoplasm	GO:0005524,ATP binding;GO:0004819,glutamine-tRNA ligase activity	GO:0006425,glutaminyl-tRNA aminoacylation
MCT2562954.1	MCT2562954.1|MCT2562954.1|MCT2562954.1		cysteine--tRNA ligase [Chryseobacterium sp. pc1-10]	GO:0005737,cytoplasm	GO:0005524,ATP binding;GO:0004817,cysteine-tRNA ligase activity;GO:0008270,zinc ion binding	GO:0006423,cysteinyl-tRNA aminoacylation	elb:VO54_02254,path:elb00970,Aminoacyl-tRNA biosynthesis
MCT2564350.1	MCT2564350.1|MCT2564350.1|MCT2564350.1		type I DNA topoisomerase [Chryseobacterium sp. pc1-10]		GO:0003677,DNA binding;GO:0003917,DNA topoisomerase type I (single strand cut, ATP-independent) activity;GO:0046872,metal ion binding	GO:0006265,DNA topological change
MCT2563196.1	MCT2563196.1|MCT2563196.1|MCT2563196.1		TonB-dependent receptor [Chryseobacterium sp. pc1-10]	GO:0009279,cell outer membrane
MCT2560659.1	MCT2560659.1|MCT2560659.1|MCT2560659.1		large conductance mechanosensitive channel protein MscL [Chryseobacterium sp. pc1-10]	GO:0005886,plasma membrane	GO:0008381,mechanosensitive monoatomic ion channel activity
MCT2563721.1	MCT2563721.1|MCT2563721.1|MCT2563721.1		efflux RND transporter periplasmic adaptor subunit [Chryseobacterium sp. pc1-10]	GO:0016020,membrane	GO:0022857,transmembrane transporter activity
MCT2562587.1	MCT2562587.1|MCT2562587.1|MCT2562587.1		recombinase RecA [Chryseobacterium sp. pc1-10]	GO:0005737,cytoplasm	GO:0005524,ATP binding;GO:0140664,ATP-dependent DNA damage sensor activity;GO:0003684,damaged DNA binding;GO:0003697,single-stranded DNA binding	GO:0006310,DNA recombination;GO:0006281,DNA repair;GO:0009432,SOS response	elb:VO54_02023,path:elb03440,Homologous recombination
MCT2561093.1	MCT2561093.1|MCT2561093.1|MCT2561093.1		S46 family peptidase [Chryseobacterium sp. pc1-10]		GO:0008239,dipeptidyl-peptidase activity;GO:0070009,serine-type aminopeptidase activity	GO:0043171,peptide catabolic process;GO:0006508,proteolysis
MCT2563319.1	MCT2563319.1|MCT2563319.1|MCT2563319.1		G-D-S-L family lipolytic protein [Chryseobacterium sp. pc1-10]
MCT2560774.1	MCT2560774.1|MCT2560774.1|MCT2560774.1		50S ribosomal protein L19 [Chryseobacterium sp. pc1-10]	GO:1990904,ribonucleoprotein complex;GO:0005840,ribosome	GO:0003735,structural constituent of ribosome	GO:0006412,translation	elb:VO54_00170,path:elb03010,Ribosome
MCT2564232.1	MCT2564232.1|MCT2564232.1|MCT2564232.1		2-oxo acid dehydrogenase subunit E2 [Chryseobacterium sp. pc1-10]		GO:0016746,acyltransferase activity
MCT2563339.1	MCT2563339.1|MCT2563339.1|MCT2563339.1		tetratricopeptide repeat protein [Chryseobacterium sp. pc1-10]	GO:0016020,membrane
MCT2560866.1	MCT2560866.1|MCT2560866.1|MCT2560866.1		alanine--tRNA ligase [Chryseobacterium sp. pc1-10]	GO:0005737,cytoplasm	GO:0004813,alanine-tRNA ligase activity;GO:0005524,ATP binding;GO:0000049,tRNA binding;GO:0008270,zinc ion binding	GO:0006419,alanyl-tRNA aminoacylation	elb:VO54_01372,path:elb00970,Aminoacyl-tRNA biosynthesis
MCT2561470.1	MCT2561470.1|MCT2561470.1|MCT2561470.1		fumarate reductase/succinate dehydrogenase flavoprotein subunit [Chryseobacterium sp. pc1-10]		GO:0016491,oxidoreductase activity
MCT2563790.1	MCT2563790.1|MCT2563790.1|MCT2563790.1		amidophosphoribosyltransferase [Chryseobacterium sp. pc1-10]		GO:0051539,4 iron, 4 sulfur cluster binding;GO:0004044,amidophosphoribosyltransferase activity;GO:0000287,magnesium ion binding	GO:0006189,'de novo' IMP biosynthetic process;GO:0006541,glutamine metabolic process;GO:0009113,purine nucleobase biosynthetic process	elb:VO54_00753,path:elb00230,Purine metabolism;elb:VO54_00753,path:elb00250,Alanine, aspartate and glutamate metabolism
MCT2564322.1	MCT2564322.1|MCT2564322.1|MCT2564322.1		F0F1 ATP synthase subunit beta [Chryseobacterium sp. pc1-10]	GO:0005886,plasma membrane;GO:0045261,proton-transporting ATP synthase complex, catalytic core F(1)	GO:0005524,ATP binding;GO:0016787,hydrolase activity;GO:0046933,proton-transporting ATP synthase activity, rotational mechanism;GO:0046961,proton-transporting ATPase activity, rotational mechanism		elb:VO54_00096,path:elb00190,Oxidative phosphorylation
MCT2563491.1	MCT2563491.1|MCT2563491.1|MCT2563491.1		ATP-dependent Clp protease ATP-binding subunit [Chryseobacterium sp. pc1-10]		GO:0005524,ATP binding;GO:0016887,ATP hydrolysis activity;GO:0008233,peptidase activity	GO:0006508,proteolysis
MCT2560325.1	MCT2560325.1|MCT2560325.1|MCT2560325.1		acyl-CoA dehydrogenase family protein [Chryseobacterium sp. pc1-10]		GO:0003995,acyl-CoA dehydrogenase activity;GO:0050660,flavin adenine dinucleotide binding;GO:0016627,oxidoreductase activity, acting on the CH-CH group of donors	GO:0006635,fatty acid beta-oxidation	elb:VO54_00406,path:elb00071,Fatty acid degradation;elb:VO54_00406,path:elb00310,Lysine degradation;elb:VO54_00406,path:elb00380,Tryptophan metabolism;elb:VO54_00406,path:elb00362,Benzoate degradation;elb:VO54_01730,path:elb00071,Fatty acid degradation;elb:VO54_01730,path:elb00310,Lysine degradation;elb:VO54_01730,path:elb00380,Tryptophan metabolism;elb:VO54_01730,path:elb00362,Benzoate degradati…
MCT2561477.1	MCT2561477.1|MCT2561477.1|MCT2561477.1		malate dehydrogenase [Chryseobacterium sp. pc1-10]		GO:0030060,L-malate dehydrogenase activity	GO:0019752,carboxylic acid metabolic process;GO:0006099,tricarboxylic acid cycle	elb:VO54_01892,path:elb00020,Citrate cycle (TCA cycle);elb:VO54_01892,path:elb00620,Pyruvate metabolism;elb:VO54_01892,path:elb00630,Glyoxylate and dicarboxylate metabolism;elb:VO54_01892,path:elb00680,Methane metabolism;elb:VO54_01892,path:elb00270,Cysteine and methionine metabolism
MCT2562737.1	MCT2562737.1|MCT2562737.1|MCT2562737.1		ribosome biogenesis GTPase Der [Chryseobacterium sp. pc1-10]		GO:0005525,GTP binding	GO:0042254,ribosome biogenesis
MCT2564459.1	MCT2564459.1|MCT2564459.1|MCT2564459.1		MlaD family protein [Chryseobacterium sp. pc1-10]	GO:0016020,membrane			elb:VO54_02813,path:elb02010,ABC transporters
MCT2561254.1	MCT2561254.1|MCT2561254.1|MCT2561254.1		DUF4270 domain-containing protein [Chryseobacterium sp. pc1-10]
MCT2562430.1	MCT2562430.1|MCT2562430.1|MCT2562430.1		CusA/CzcA family heavy metal efflux RND transporter [Chryseobacterium sp. pc1-10]	GO:0016020,membrane	GO:0008324,monoatomic cation transmembrane transporter activity;GO:0022857,transmembrane transporter activity;GO:0015562,efflux transmembrane transporter activity
MCT2564697.1	MCT2564697.1|MCT2564697.1|MCT2564697.1		valine--tRNA ligase [Chryseobacterium sp. pc1-10]	GO:0005737,cytoplasm	GO:0002161,aminoacyl-tRNA editing activity;GO:0005524,ATP binding;GO:0004832,valine-tRNA ligase activity	GO:0006438,valyl-tRNA aminoacylation	elb:VO54_03274,path:elb00970,Aminoacyl-tRNA biosynthesis
MCT2563798.1	MCT2563798.1|MCT2563798.1|MCT2563798.1		rRNA pseudouridine synthase [Chryseobacterium sp. pc1-10]		GO:0003723,RNA binding;GO:0120159,rRNA pseudouridine synthase activity	GO:0000455,enzyme-directed rRNA pseudouridine synthesis
MCT2564246.1	MCT2564246.1|MCT2564246.1|MCT2564246.1		F0F1 ATP synthase subunit alpha [Chryseobacterium sp. pc1-10]	GO:0005886,plasma membrane;GO:0045261,proton-transporting ATP synthase complex, catalytic core F(1)	GO:0005524,ATP binding;GO:0016787,hydrolase activity;GO:0046933,proton-transporting ATP synthase activity, rotational mechanism;GO:0046961,proton-transporting ATPase activity, rotational mechanism		elb:VO54_01844,path:elb00190,Oxidative phosphorylation
MCT2560288.1	MCT2560288.1|MCT2560288.1|MCT2560288.1		sigma-54 dependent transcriptional regulator [Chryseobacterium sp. pc1-10]		GO:0005524,ATP binding;GO:0043565,sequence-specific DNA binding	GO:0000160,phosphorelay signal transduction system;GO:0006355,regulation of DNA-templated transcription	elb:VO54_00263,path:elb02020,Two-component system
MCT2564257.1	MCT2564257.1|MCT2564257.1|MCT2564257.1		dipeptidase [Chryseobacterium sp. pc1-10]		GO:0016787,hydrolase activity
MCT2563722.1	MCT2563722.1|MCT2563722.1|MCT2563722.1		efflux RND transporter permease subunit [Chryseobacterium sp. pc1-10]	GO:0005886,plasma membrane	GO:0015562,efflux transmembrane transporter activity	GO:0042908,xenobiotic transport
MCT2562317.1	MCT2562317.1|MCT2562317.1|MCT2562317.1		ornithine--oxo-acid transaminase [Chryseobacterium sp. pc1-10]		GO:0050155,ornithine(lysine) transaminase activity;GO:0004587,ornithine-oxo-acid transaminase activity;GO:0030170,pyridoxal phosphate binding	GO:0055129,L-proline biosynthetic process
MCT2564718.1	MCT2564718.1|MCT2564718.1|MCT2564718.1		asparagine--tRNA ligase [Chryseobacterium sp. pc1-10]	GO:0005737,cytoplasm	GO:0004816,asparagine-tRNA ligase activity;GO:0005524,ATP binding	GO:0006421,asparaginyl-tRNA aminoacylation	elb:VO54_03267,path:elb00970,Aminoacyl-tRNA biosynthesis
MCT2564699.1	MCT2564699.1|MCT2564699.1|MCT2564699.1		polyphosphate kinase 2 family protein [Chryseobacterium sp. pc1-10]		GO:0008976,polyphosphate kinase activity	GO:0016310,phosphorylation;GO:0006797,polyphosphate metabolic process
MCT2561700.1	MCT2561700.1|MCT2561700.1|MCT2561700.1		type IX secretion system outer membrane channel protein PorV [Chryseobacterium sp. pc1-10]
MCT2564159.1	MCT2564159.1|MCT2564159.1|MCT2564159.1		efflux RND transporter permease subunit [Chryseobacterium sp. pc1-10]	GO:0016020,membrane	GO:0022857,transmembrane transporter activity
MCT2562407.1	MCT2562407.1|MCT2562407.1|MCT2562407.1		pyruvate kinase [Chryseobacterium sp. pc1-10]		GO:0005524,ATP binding;GO:0016301,kinase activity;GO:0000287,magnesium ion binding;GO:0030955,potassium ion binding;GO:0004743,pyruvate kinase activity	GO:0016310,phosphorylation	elb:VO54_02260,path:elb00010,Glycolysis / Gluconeogenesis;elb:VO54_02260,path:elb00620,Pyruvate metabolism
MCT2562178.1	MCT2562178.1|MCT2562178.1|MCT2562178.1		phenylalanine--tRNA ligase subunit beta [Chryseobacterium sp. pc1-10]	GO:0005737,cytoplasm	GO:0005524,ATP binding;GO:0000287,magnesium ion binding;GO:0004826,phenylalanine-tRNA ligase activity;GO:0000049,tRNA binding	GO:0006432,phenylalanyl-tRNA aminoacylation	elb:VO54_01174,path:elb00970,Aminoacyl-tRNA biosynthesis
MCT2560991.1	MCT2560991.1|MCT2560991.1|MCT2560991.1		M13 family metallopeptidase [Chryseobacterium sp. pc1-10]		GO:0046872,metal ion binding;GO:0004222,metalloendopeptidase activity	GO:0006508,proteolysis
MCT2563050.1	MCT2563050.1|MCT2563050.1|MCT2563050.1		30S ribosomal protein S7 [Chryseobacterium sp. pc1-10]	GO:0015935,small ribosomal subunit	GO:0019843,rRNA binding;GO:0003735,structural constituent of ribosome;GO:0000049,tRNA binding	GO:0006412,translation	elb:VO54_02962,path:elb03010,Ribosome
MCT2562684.1	MCT2562684.1|MCT2562684.1|MCT2562684.1		OmpA family protein [Chryseobacterium sp. pc1-10]	GO:0009279,cell outer membrane;GO:0046930,pore complex	GO:0005509,calcium ion binding;GO:0015288,porin activity	GO:0006811,monoatomic ion transport
MCT2561118.1	MCT2561118.1|MCT2561118.1|MCT2561118.1		VWA domain-containing protein [Chryseobacterium sp. pc1-10]
MCT2564532.1	MCT2564532.1|MCT2564532.1|MCT2564532.1		DUF853 domain-containing protein [Chryseobacterium sp. pc1-10]
MCT2563370.1	MCT2563370.1|MCT2563370.1|MCT2563370.1		GTPase HflX [Chryseobacterium sp. pc1-10]	GO:0005737,cytoplasm	GO:0005525,GTP binding;GO:0003924,GTPase activity;GO:0046872,metal ion binding
MCT2564344.1	MCT2564344.1|MCT2564344.1|MCT2564344.1		polysaccharide biosynthesis tyrosine autokinase [Chryseobacterium sp. pc1-10]
MCT2561593.1	MCT2561593.1|MCT2561593.1|MCT2561593.1		aspartate kinase [Chryseobacterium sp. pc1-10]		GO:0004072,aspartate kinase activity;GO:0005524,ATP binding	GO:0009089,lysine biosynthetic process via diaminopimelate;GO:0016310,phosphorylation;GO:0009088,threonine biosynthetic process	elb:VO54_03713,path:elb00260,Glycine, serine and threonine metabolism;elb:VO54_03713,path:elb00270,Cysteine and methionine metabolism;elb:VO54_03713,path:elb00300,Lysine biosynthesis;elb:VO54_03713,path:elb00261,Monobactam biosynthesis;elb:VO54_03508,path:elb00260,Glycine, serine and threonine metabolism;elb:VO54_03508,path:elb00270,Cysteine and methionine metabolism;elb:VO54_03508,path:elb00300,…
MCT2564197.1	MCT2564197.1|MCT2564197.1|MCT2564197.1		cyanophycin synthetase [Chryseobacterium sp. pc1-10]
MCT2564655.1	MCT2564655.1|MCT2564655.1|MCT2564655.1		N-acetyl sugar amidotransferase [Chryseobacterium sp. pc1-10]
MCT2561104.1	MCT2561104.1|MCT2561104.1|MCT2561104.1		DNA polymerase I [Chryseobacterium sp. pc1-10]		GO:0008408,3'-5' exonuclease activity;GO:0003677,DNA binding;GO:0003887,DNA-directed DNA polymerase activity	GO:0006281,DNA repair;GO:0006261,DNA-templated DNA replication	elb:VO54_01132,path:elb03030,DNA replication;elb:VO54_01132,path:elb03410,Base excision repair;elb:VO54_01132,path:elb03420,Nucleotide excision repair;elb:VO54_01132,path:elb03440,Homologous recombination
MCT2562182.1	MCT2562182.1|MCT2562182.1|MCT2562182.1		3-hydroxybutyryl-CoA dehydrogenase [Chryseobacterium sp. pc1-10]		GO:0070403,NAD+ binding;GO:0016616,oxidoreductase activity, acting on the CH-OH group of donors, NAD or NADP as acceptor	GO:0006631,fatty acid metabolic process
MCT2564447.1	MCT2564447.1|MCT2564447.1|MCT2564447.1		c-type cytochrome [Chryseobacterium sp. pc1-10]	GO:0016020,membrane	GO:0009055,electron transfer activity;GO:0020037,heme binding;GO:0046872,metal ion binding		elb:VO54_01567,path:elb00190,Oxidative phosphorylation;elb:VO54_01567,path:elb02020,Two-component system;elb:VO54_02822,path:elb00190,Oxidative phosphorylation;elb:VO54_02822,path:elb02020,Two-component system
MCT2560304.1	MCT2560304.1|MCT2560304.1|MCT2560304.1		acyl-ACP desaturase [Chryseobacterium sp. pc1-10]		GO:0045300,acyl-[acyl-carrier-protein] desaturase activity;GO:0046872,metal ion binding	GO:0006633,fatty acid biosynthetic process	elb:VO54_00092,path:elb00061,Fatty acid biosynthesis;elb:VO54_00092,path:elb01040,Biosynthesis of unsaturated fatty acids
MCT2563357.1	MCT2563357.1|MCT2563357.1|MCT2563357.1		NADP-specific glutamate dehydrogenase [Chryseobacterium sp. pc1-10]		GO:0004353,glutamate dehydrogenase [NAD(P)+] activity;GO:0000166,nucleotide binding	GO:0006520,amino acid metabolic process
MCT2563457.1	MCT2563457.1|MCT2563457.1|MCT2563457.1		DNA mismatch repair protein MutS [Chryseobacterium sp. pc1-10]	GO:0016020,membrane	GO:0005524,ATP binding;GO:0140664,ATP-dependent DNA damage sensor activity;GO:0003684,damaged DNA binding;GO:0030983,mismatched DNA binding	GO:0006298,mismatch repair	elb:VO54_02455,path:elb03430,Mismatch repair
MCT2563514.1	MCT2563514.1|MCT2563514.1|MCT2563514.1		3-oxoacyl-[acyl-carrier-protein] reductase [Chryseobacterium sp. pc1-10]		GO:0004316,3-oxoacyl-[acyl-carrier-protein] reductase (NADPH) activity;GO:0051287,NAD binding	GO:0006633,fatty acid biosynthetic process	elb:VO54_02601,path:elb00061,Fatty acid biosynthesis;elb:VO54_02601,path:elb00780,Biotin metabolism;elb:VO54_03061,path:elb00051,Fructose and mannose metabolism;elb:VO54_03707,path:elb00061,Fatty acid biosynthesis;elb:VO54_03707,path:elb00780,Biotin metabolism
MCT2563121.1	MCT2563121.1|MCT2563121.1|MCT2563121.1		transcription termination factor NusA [Chryseobacterium sp. pc1-10]	GO:0005737,cytoplasm	GO:0003700,DNA-binding transcription factor activity;GO:0003723,RNA binding	GO:0006353,DNA-templated transcription termination;GO:0031564,transcription antitermination
MCT2562724.1	MCT2562724.1|MCT2562724.1|MCT2562724.1		catalase/peroxidase HPI [Chryseobacterium sp. pc1-10]		GO:0004096,catalase activity;GO:0020037,heme binding;GO:0046872,metal ion binding	GO:0042744,hydrogen peroxide catabolic process;GO:0006979,response to oxidative stress	elb:VO54_00847,path:elb00360,Phenylalanine metabolism;elb:VO54_00847,path:elb00380,Tryptophan metabolism
MCT2562969.1	MCT2562969.1|MCT2562969.1|MCT2562969.1		MoxR family ATPase [Chryseobacterium sp. pc1-10]		GO:0005524,ATP binding;GO:0016887,ATP hydrolysis activity
MCT2560754.1	MCT2560754.1|MCT2560754.1|MCT2560754.1		glycine C-acetyltransferase [Chryseobacterium sp. pc1-10]		GO:0008890,glycine C-acetyltransferase activity;GO:0016874,ligase activity;GO:0030170,pyridoxal phosphate binding	GO:0009058,biosynthetic process;GO:0019518,L-threonine catabolic process to glycine	elb:VO54_00307,path:elb00260,Glycine, serine and threonine metabolism
MCT2561653.1	MCT2561653.1|MCT2561653.1|MCT2561653.1		DEAD/DEAH box helicase [Chryseobacterium sp. pc1-10]		GO:0005524,ATP binding;GO:0016787,hydrolase activity;GO:0003676,nucleic acid binding;GO:0003724,RNA helicase activity
MCT2561628.1	MCT2561628.1|MCT2561628.1|MCT2561628.1		PspC domain-containing protein [Chryseobacterium sp. pc1-10]	GO:0005886,plasma membrane	GO:0003677,DNA binding
MCT2561186.1	MCT2561186.1|MCT2561186.1|MCT2561186.1		aminoacyl-histidine dipeptidase [Chryseobacterium sp. pc1-10]		GO:0103046,alanylglutamate dipeptidase activity	GO:0006508,proteolysis	elb:VO54_01581,path:elb00480,Glutathione metabolism
MCT2560882.1	MCT2560882.1|MCT2560882.1|MCT2560882.1		S9 family peptidase [Chryseobacterium sp. pc1-10]	GO:0005737,cytoplasm	GO:0004252,serine-type endopeptidase activity	GO:0006508,proteolysis
MCT2561056.1	MCT2561056.1|MCT2561056.1|MCT2561056.1		N-acetylmuramoyl-L-alanine amidase [Chryseobacterium sp. pc1-10]		GO:0008745,N-acetylmuramoyl-L-alanine amidase activity	GO:0009253,peptidoglycan catabolic process
MCT2564716.1	MCT2564716.1|MCT2564716.1|MCT2564716.1		AMP-binding protein [Chryseobacterium sp. pc1-10]
MCT2564158.1	MCT2564158.1|MCT2564158.1|MCT2564158.1		efflux RND transporter periplasmic adaptor subunit [Chryseobacterium sp. pc1-10]	GO:0016020,membrane	GO:0022857,transmembrane transporter activity
MCT2560826.1	MCT2560826.1|MCT2560826.1|MCT2560826.1		thiamine pyrophosphate-dependent enzyme [Chryseobacterium sp. pc1-10]		GO:0004739,pyruvate dehydrogenase (acetyl-transferring) activity;GO:0003863,3-methyl-2-oxobutanoate dehydrogenase (2-methylpropanoyl-transferring) activity		elb:VO54_02128,path:elb00010,Glycolysis / Gluconeogenesis;elb:VO54_02128,path:elb00020,Citrate cycle (TCA cycle);elb:VO54_02128,path:elb00620,Pyruvate metabolism;elb:VO54_03939,path:elb00640,Propanoate metabolism;elb:VO54_03939,path:elb00280,Valine, leucine and isoleucine degradation
MCT2563712.1	MCT2563712.1|MCT2563712.1|MCT2563712.1		cytochrome c biogenesis protein CcsA [Chryseobacterium sp. pc1-10]	GO:0016020,membrane	GO:0020037,heme binding	GO:0017004,cytochrome complex assembly
MCT2564153.1	MCT2564153.1|MCT2564153.1|MCT2564153.1		arylamine N-acetyltransferase [Chryseobacterium sp. pc1-10]
MCT2561192.1	MCT2561192.1|MCT2561192.1|MCT2561192.1		YceI family protein [Chryseobacterium sp. pc1-10]
MCT2564234.1	MCT2564234.1|MCT2564234.1|MCT2564234.1		PhoH family protein [Chryseobacterium sp. pc1-10]		GO:0005524,ATP binding
MCT2562308.1	MCT2562308.1|MCT2562308.1|MCT2562308.1		acetyl-CoA carboxylase carboxyltransferase subunit alpha [Chryseobacterium sp. pc1-10]	GO:0009317,acetyl-CoA carboxylase complex	GO:0003989,acetyl-CoA carboxylase activity;GO:0005524,ATP binding;GO:0016743,carboxyl- or carbamoyltransferase activity	GO:0006633,fatty acid biosynthetic process;GO:2001295,malonyl-CoA biosynthetic process	elb:VO54_02341,path:elb00620,Pyruvate metabolism;elb:VO54_02341,path:elb00640,Propanoate metabolism;elb:VO54_02341,path:elb00061,Fatty acid biosynthesis
MCT2562310.1	MCT2562310.1|MCT2562310.1|MCT2562310.1		glycosyltransferase family 2 protein [Chryseobacterium sp. pc1-10]
MCT2561611.1	MCT2561611.1|MCT2561611.1|MCT2561611.1		MoxR family ATPase [Chryseobacterium sp. pc1-10]		GO:0005524,ATP binding;GO:0016887,ATP hydrolysis activity
MCT2561912.1	MCT2561912.1|MCT2561912.1|MCT2561912.1		SDR family NAD(P)-dependent oxidoreductase [Chryseobacterium sp. pc1-10]		GO:0004314,[acyl-carrier-protein] S-malonyltransferase activity
MCT2560652.1	MCT2560652.1|MCT2560652.1|MCT2560652.1		hypothetical protein N0B48_01985 [Chryseobacterium sp. pc1-10]
MCT2563795.1	MCT2563795.1|MCT2563795.1|MCT2563795.1		PorT family protein [Chryseobacterium sp. pc1-10]
MCT2560580.1	MCT2560580.1|MCT2560580.1|MCT2560580.1		hypothetical protein N0B48_01625 [Chryseobacterium sp. pc1-10]
MCT2564411.1	MCT2564411.1|MCT2564411.1|MCT2564411.1		catalase [Chryseobacterium sp. pc1-10]		GO:0004096,catalase activity;GO:0020037,heme binding;GO:0046872,metal ion binding	GO:0042744,hydrogen peroxide catabolic process;GO:0006979,response to oxidative stress
MCT2564629.1	MCT2564629.1|MCT2564629.1|MCT2564629.1		bifunctional UDP-3-O-[3-hydroxymyristoyl] N-acetylglucosamine deacetylase/3-hydroxyacyl-ACP dehydratase [Chryseobacterium sp. pc1-10]	GO:0005737,cytoplasm	GO:0019171,(3R)-hydroxyacyl-[acyl-carrier-protein] dehydratase activity;GO:0008659,(3R)-hydroxymyristoyl-[acyl-carrier-protein] dehydratase activity;GO:0046872,metal ion binding;GO:0008759,UDP-3-O-[3-hydroxymyristoyl] N-acetylglucosamine deacetylase activity;GO:0103117,UDP-3-O-acyl-N-acetylglucosamine deacetylase activity	GO:0006633,fatty acid biosynthetic process;GO:0009245,lipid A biosynthetic process	elb:VO54_03794,path:elb00061,Fatty acid biosynthesis;elb:VO54_03794,path:elb00540,Lipopolysaccharide biosynthesis
MCT2562560.1	MCT2562560.1|MCT2562560.1|MCT2562560.1		arginine--tRNA ligase [Chryseobacterium sp. pc1-10]	GO:0005737,cytoplasm	GO:0004814,arginine-tRNA ligase activity;GO:0005524,ATP binding	GO:0006420,arginyl-tRNA aminoacylation	elb:VO54_02038,path:elb00970,Aminoacyl-tRNA biosynthesis
MCT2560731.1	MCT2560731.1|MCT2560731.1|MCT2560731.1		ABC transporter substrate-binding protein [Chryseobacterium sp. pc1-10]
MCT2564472.1	MCT2564472.1|MCT2564472.1|MCT2564472.1		bifunctional 5,10-methylenetetrahydrofolate dehydrogenase/5,10-methenyltetrahydrofolate cyclohydrolase [Chryseobacterium sp. pc1-10]		GO:0004477,methenyltetrahydrofolate cyclohydrolase activity;GO:0004488,methylenetetrahydrofolate dehydrogenase (NADP+) activity	GO:0000105,histidine biosynthetic process;GO:0009086,methionine biosynthetic process;GO:0006164,purine nucleotide biosynthetic process;GO:0035999,tetrahydrofolate interconversion	elb:VO54_02806,path:elb00670,One carbon pool by folate
MCT2561540.1	MCT2561540.1|MCT2561540.1|MCT2561540.1		DUF4136 domain-containing protein [Chryseobacterium sp. pc1-10]
MCT2563447.1	MCT2563447.1|MCT2563447.1|MCT2563447.1		thioesterase family protein [Chryseobacterium sp. pc1-10]
MCT2562609.1	MCT2562609.1|MCT2562609.1|MCT2562609.1		hypothetical protein N0B48_12000 [Chryseobacterium sp. pc1-10]
MCT2561370.1	MCT2561370.1|MCT2561370.1|MCT2561370.1		DUF349 domain-containing protein [Chryseobacterium sp. pc1-10]
MCT2562576.1	MCT2562576.1|MCT2562576.1|MCT2562576.1		deoxyhypusine synthase family protein [Chryseobacterium sp. pc1-10]			GO:0008612,peptidyl-lysine modification to peptidyl-hypusine
MCT2562266.1	MCT2562266.1|MCT2562266.1|MCT2562266.1		DUF4252 domain-containing protein [Chryseobacterium sp. pc1-10]
MCT2560371.1	MCT2560371.1|MCT2560371.1|MCT2560371.1		TetR/AcrR family transcriptional regulator [Chryseobacterium sp. pc1-10]		GO:0003677,DNA binding
MCT2563318.1	MCT2563318.1|MCT2563318.1|MCT2563318.1		ribose-phosphate pyrophosphokinase [Chryseobacterium sp. pc1-10]		GO:0005524,ATP binding;GO:0016301,kinase activity;GO:0000287,magnesium ion binding;GO:0004749,ribose phosphate diphosphokinase activity	GO:0009165,nucleotide biosynthetic process;GO:0016310,phosphorylation;GO:0009156,ribonucleoside monophosphate biosynthetic process	elb:VO54_02738,path:elb00030,Pentose phosphate pathway;elb:VO54_02738,path:elb00230,Purine metabolism
MCT2562617.1	MCT2562617.1|MCT2562617.1|MCT2562617.1		NAD(P)/FAD-dependent oxidoreductase [Chryseobacterium sp. pc1-10]	GO:0016020,membrane	GO:0003954,NADH dehydrogenase activity	GO:0006116,NADH oxidation
MCT2561232.1	MCT2561232.1|MCT2561232.1|MCT2561232.1		M20/M25/M40 family metallo-hydrolase [Chryseobacterium sp. pc1-10]		GO:0009014,succinyl-diaminopimelate desuccinylase activity	GO:0006807,nitrogen compound metabolic process	elb:VO54_02836,path:elb00220,Arginine biosynthesis
MCT2561195.1	MCT2561195.1|MCT2561195.1|MCT2561195.1		RsmB/NOP family class I SAM-dependent RNA methyltransferase [Chryseobacterium sp. pc1-10]		GO:0008168,methyltransferase activity;GO:0003723,RNA binding	GO:0001510,RNA methylation
MCT2562439.1	MCT2562439.1|MCT2562439.1|MCT2562439.1		50S ribosomal protein L1 [Chryseobacterium sp. pc1-10]	GO:0015934,large ribosomal subunit	GO:0019843,rRNA binding;GO:0003735,structural constituent of ribosome;GO:0000049,tRNA binding	GO:0006417,regulation of translation;GO:0006412,translation	elb:VO54_02222,path:elb03010,Ribosome
MCT2561413.1	MCT2561413.1|MCT2561413.1|MCT2561413.1		PorT family protein [Chryseobacterium sp. pc1-10]
MCT2564619.1	MCT2564619.1|MCT2564619.1|MCT2564619.1		hypothetical protein N0B48_22200 [Chryseobacterium sp. pc1-10]
MCT2564311.1	MCT2564311.1|MCT2564311.1|MCT2564311.1		phospho-sugar mutase [Chryseobacterium sp. pc1-10]		GO:0016868,intramolecular transferase activity, phosphotransferases;GO:0000287,magnesium ion binding	GO:0005975,carbohydrate metabolic process
MCT2560725.1	MCT2560725.1|MCT2560725.1|MCT2560725.1		hypothetical protein N0B48_02350 [Chryseobacterium sp. pc1-10]
MCT2563614.1	MCT2563614.1|MCT2563614.1|MCT2563614.1		16S rRNA (cytosine(1402)-N(4))-methyltransferase RsmH [Chryseobacterium sp. pc1-10]	GO:0005737,cytoplasm	GO:0071424,rRNA (cytosine-N4-)-methyltransferase activity	GO:0070475,rRNA base methylation
MCT2560950.1	MCT2560950.1|MCT2560950.1|MCT2560950.1		TonB-dependent receptor [Chryseobacterium sp. pc1-10]
MCT2563070.1	MCT2563070.1|MCT2563070.1|MCT2563070.1		trypsin-like peptidase domain-containing protein [Chryseobacterium sp. pc1-10]		GO:0004177,aminopeptidase activity;GO:0004252,serine-type endopeptidase activity	GO:0006508,proteolysis	elb:VO54_02948,path:elb02020,Two-component system;elb:VO54_02948,path:elb01503,Cationic antimicrobial peptide (CAMP) resistance
MCT2563509.1	MCT2563509.1|MCT2563509.1|MCT2563509.1		carboxy terminal-processing peptidase [Chryseobacterium sp. pc1-10]		GO:0008236,serine-type peptidase activity	GO:0006508,proteolysis
MCT2561863.1	MCT2561863.1|MCT2561863.1|MCT2561863.1		SAM-dependent methyltransferase [Chryseobacterium sp. pc1-10]
MCT2561461.1	MCT2561461.1|MCT2561461.1|MCT2561461.1		hypothetical protein N0B48_06180 [Chryseobacterium sp. pc1-10]
MCT2562179.1	MCT2562179.1|MCT2562179.1|MCT2562179.1		META domain-containing protein [Chryseobacterium sp. pc1-10]	GO:0016020,membrane
MCT2561656.1	MCT2561656.1|MCT2561656.1|MCT2561656.1		polyprenyl synthetase family protein [Chryseobacterium sp. pc1-10]		GO:0016740,transferase activity	GO:0008299,isoprenoid biosynthetic process
MCT2562693.1	MCT2562693.1|MCT2562693.1|MCT2562693.1		50S ribosomal protein L28 [Chryseobacterium sp. pc1-10]	GO:1990904,ribonucleoprotein complex;GO:0005840,ribosome	GO:0003735,structural constituent of ribosome	GO:0006412,translation	elb:VO54_02161,path:elb03010,Ribosome
MCT2563768.1	MCT2563768.1|MCT2563768.1|MCT2563768.1		translation initiation factor IF-3 [Chryseobacterium sp. pc1-10]	GO:0005737,cytoplasm	GO:0003743,translation initiation factor activity
MCT2560855.1	MCT2560855.1|MCT2560855.1|MCT2560855.1		ATP-binding protein [Chryseobacterium sp. pc1-10]	GO:0005886,plasma membrane	GO:0005524,ATP binding;GO:0016887,ATP hydrolysis activity;GO:0004176,ATP-dependent peptidase activity;GO:0004222,metalloendopeptidase activity;GO:0008270,zinc ion binding;GO:0008237,metallopeptidase activity	GO:0030163,protein catabolic process;GO:0006508,proteolysis
MCT2561538.1	MCT2561538.1|MCT2561538.1|MCT2561538.1		hypothetical protein N0B48_06565 [Chryseobacterium sp. pc1-10]
MCT2560616.1	MCT2560616.1|MCT2560616.1|MCT2560616.1		carbon-nitrogen hydrolase family protein [Chryseobacterium sp. pc1-10]		GO:0016747,acyltransferase activity, transferring groups other than amino-acyl groups;GO:0016787,hydrolase activity	GO:0006807,nitrogen compound metabolic process	elb:VO54_00776,path:elb00240,Pyrimidine metabolism;elb:VO54_00776,path:elb00410,beta-Alanine metabolism;elb:VO54_00776,path:elb00770,Pantothenate and CoA biosynthesis
MCT2561510.1	MCT2561510.1|MCT2561510.1|MCT2561510.1		cystathionine gamma-synthase [Chryseobacterium sp. pc1-10]		GO:0003824,catalytic activity;GO:0030170,pyridoxal phosphate binding	GO:0019346,transsulfuration
MCT2560768.1	MCT2560768.1|MCT2560768.1|MCT2560768.1		ABC transporter ATP-binding protein/permease [Chryseobacterium sp. pc1-10]
MCT2563476.1	MCT2563476.1|MCT2563476.1|MCT2563476.1		DUF885 domain-containing protein [Chryseobacterium sp. pc1-10]
MCT2562056.1	MCT2562056.1|MCT2562056.1|MCT2562056.1		hypothetical protein N0B48_09165 [Chryseobacterium sp. pc1-10]
MCT2564665.1	MCT2564665.1|MCT2564665.1|MCT2564665.1		polysaccharide biosynthesis/export family protein [Chryseobacterium sp. pc1-10]	GO:0016020,membrane	GO:0015159,polysaccharide transmembrane transporter activity
MCT2563765.1	MCT2563765.1|MCT2563765.1|MCT2563765.1		50S ribosomal protein L20 [Chryseobacterium sp. pc1-10]	GO:1990904,ribonucleoprotein complex;GO:0005840,ribosome	GO:0019843,rRNA binding;GO:0003735,structural constituent of ribosome	GO:0000027,ribosomal large subunit assembly;GO:0006412,translation	elb:VO54_00137,path:elb03010,Ribosome
MCT2563209.1	MCT2563209.1|MCT2563209.1|MCT2563209.1		DUF5689 domain-containing protein [Chryseobacterium sp. pc1-10]
MCT2563234.1	MCT2563234.1|MCT2563234.1|MCT2563234.1		uroporphyrinogen-III synthase [Chryseobacterium sp. pc1-10]		GO:0004852,uroporphyrinogen-III synthase activity	GO:0006780,uroporphyrinogen III biosynthetic process
MCT2562353.1	MCT2562353.1|MCT2562353.1|MCT2562353.1		biopolymer transporter ExbD [Chryseobacterium sp. pc1-10]	GO:0005886,plasma membrane	GO:0022857,transmembrane transporter activity	GO:0015031,protein transport
MCT2564529.1	MCT2564529.1|MCT2564529.1|MCT2564529.1		thiamine pyrophosphate-binding protein [Chryseobacterium sp. pc1-10]		GO:0000287,magnesium ion binding;GO:0052737,pyruvate dehydrogenase (quinone) activity;GO:0030976,thiamine pyrophosphate binding		elb:VO54_00192,path:elb00620,Pyruvate metabolism
MCT2564571.1	MCT2564571.1|MCT2564571.1|MCT2564571.1		molecular chaperone DnaK [Chryseobacterium sp. pc1-10]		GO:0005524,ATP binding;GO:0140662,ATP-dependent protein folding chaperone;GO:0051082,unfolded protein binding		elb:VO54_01900,path:elb03018,RNA degradation
MCT2560886.1	MCT2560886.1|MCT2560886.1|MCT2560886.1		ATP-dependent Clp endopeptidase proteolytic subunit ClpP [Chryseobacterium sp. pc1-10]	GO:0005737,cytoplasm	GO:0004176,ATP-dependent peptidase activity;GO:0004252,serine-type endopeptidase activity	GO:0006508,proteolysis
MCT2562879.1	MCT2562879.1|MCT2562879.1|MCT2562879.1		enoyl-CoA hydratase/isomerase family protein [Chryseobacterium sp. pc1-10]		GO:0003824,catalytic activity
MCT2563180.1	MCT2563180.1|MCT2563180.1|MCT2563180.1		transcription-repair coupling factor [Chryseobacterium sp. pc1-10]	GO:0005737,cytoplasm	GO:0005524,ATP binding;GO:0003684,damaged DNA binding;GO:0004386,helicase activity;GO:0016787,hydrolase activity	GO:0006355,regulation of DNA-templated transcription;GO:0000716,transcription-coupled nucleotide-excision repair, DNA damage recognition	elb:VO54_02898,path:elb03420,Nucleotide excision repair
MCT2564181.1	MCT2564181.1|MCT2564181.1|MCT2564181.1		histidine--tRNA ligase [Chryseobacterium sp. pc1-10]	GO:0005737,cytoplasm	GO:0005524,ATP binding;GO:0004821,histidine-tRNA ligase activity	GO:0006427,histidyl-tRNA aminoacylation	elb:VO54_00199,path:elb00970,Aminoacyl-tRNA biosynthesis
MCT2563114.1	MCT2563114.1|MCT2563114.1|MCT2563114.1		LysM peptidoglycan-binding domain-containing protein [Chryseobacterium sp. pc1-10]
MCT2562895.1	MCT2562895.1|MCT2562895.1|MCT2562895.1		enoyl-CoA hydratase-related protein [Chryseobacterium sp. pc1-10]		GO:0016853,isomerase activity;GO:0003860,3-hydroxyisobutyryl-CoA hydrolase activity		elb:VO54_03178,path:elb00360,Phenylalanine metabolism
MCT2563020.1	MCT2563020.1|MCT2563020.1|MCT2563020.1		30S ribosomal protein S8 [Chryseobacterium sp. pc1-10]	GO:1990904,ribonucleoprotein complex;GO:0005840,ribosome	GO:0019843,rRNA binding;GO:0003735,structural constituent of ribosome	GO:0006412,translation	elb:VO54_02996,path:elb03010,Ribosome
MCT2562867.1	MCT2562867.1|MCT2562867.1|MCT2562867.1		hypothetical protein N0B48_13315 [Chryseobacterium sp. pc1-10]
MCT2562744.1	MCT2562744.1|MCT2562744.1|MCT2562744.1		isocitrate lyase [Chryseobacterium sp. pc1-10]		GO:0004451,isocitrate lyase activity;GO:0046872,metal ion binding	GO:0019752,carboxylic acid metabolic process	elb:VO54_01955,path:elb00630,Glyoxylate and dicarboxylate metabolism
MCT2564041.1	MCT2564041.1|MCT2564041.1|MCT2564041.1		TonB-dependent receptor [Chryseobacterium sp. pc1-10]
MCT2562377.1	MCT2562377.1|MCT2562377.1|MCT2562377.1		aspartate--tRNA ligase [Chryseobacterium sp. pc1-10]	GO:0005737,cytoplasm	GO:0004815,aspartate-tRNA ligase activity;GO:0005524,ATP binding;GO:0003676,nucleic acid binding	GO:0006422,aspartyl-tRNA aminoacylation	elb:VO54_02285,path:elb00970,Aminoacyl-tRNA biosynthesis
MCT2562322.1	MCT2562322.1|MCT2562322.1|MCT2562322.1		acetyl-CoA carboxylase biotin carboxyl carrier protein [Chryseobacterium sp. pc1-10]	GO:0009317,acetyl-CoA carboxylase complex	GO:0003989,acetyl-CoA carboxylase activity	GO:0006633,fatty acid biosynthetic process
MCT2562557.1	MCT2562557.1|MCT2562557.1|MCT2562557.1		SusD/RagB family nutrient-binding outer membrane lipoprotein [Chryseobacterium sp. pc1-10]
MCT2560984.1	MCT2560984.1|MCT2560984.1|MCT2560984.1		PfkB family carbohydrate kinase [Chryseobacterium sp. pc1-10]		GO:0016301,kinase activity;GO:0016773,phosphotransferase activity, alcohol group as acceptor	GO:0016310,phosphorylation
MCT2564392.1	MCT2564392.1|MCT2564392.1|MCT2564392.1		isoleucine--tRNA ligase [Chryseobacterium sp. pc1-10]	GO:0005737,cytoplasm	GO:0002161,aminoacyl-tRNA editing activity;GO:0005524,ATP binding;GO:0004822,isoleucine-tRNA ligase activity;GO:0000049,tRNA binding;GO:0008270,zinc ion binding	GO:0006428,isoleucyl-tRNA aminoacylation	elb:VO54_02396,path:elb00970,Aminoacyl-tRNA biosynthesis
MCT2562777.1	MCT2562777.1|MCT2562777.1|MCT2562777.1		DUF2147 domain-containing protein [Chryseobacterium sp. pc1-10]
MCT2560586.1	MCT2560586.1|MCT2560586.1|MCT2560586.1		oxygen-independent coproporphyrinogen III oxidase [Chryseobacterium sp. pc1-10]	GO:0005737,cytoplasm	GO:0051539,4 iron, 4 sulfur cluster binding;GO:0051989,coproporphyrinogen dehydrogenase activity;GO:0004109,coproporphyrinogen oxidase activity;GO:0046872,metal ion binding	GO:0006782,protoporphyrinogen IX biosynthetic process;GO:0006779,porphyrin-containing compound biosynthetic process	elb:VO54_00534,path:elb00860,Porphyrin metabolism
MCT2562329.1	MCT2562329.1|MCT2562329.1|MCT2562329.1		ATP-binding cassette domain-containing protein [Chryseobacterium sp. pc1-10]		GO:0005524,ATP binding;GO:0016887,ATP hydrolysis activity	GO:0051301,cell division	elb:VO54_02323,path:elb02010,ABC transporters
MCT2563365.1	MCT2563365.1|MCT2563365.1|MCT2563365.1		hypothetical protein N0B48_15830 [Chryseobacterium sp. pc1-10]
MCT2560698.1	MCT2560698.1|MCT2560698.1|MCT2560698.1		lysine--tRNA ligase [Chryseobacterium sp. pc1-10]	GO:0005737,cytoplasm	GO:0005524,ATP binding;GO:0004824,lysine-tRNA ligase activity;GO:0000287,magnesium ion binding;GO:0003676,nucleic acid binding	GO:0006430,lysyl-tRNA aminoacylation	elb:VO54_00373,path:elb00970,Aminoacyl-tRNA biosynthesis
MCT2562554.1	MCT2562554.1|MCT2562554.1|MCT2562554.1		membrane protein insertase YidC [Chryseobacterium sp. pc1-10]	GO:0005886,plasma membrane	GO:0032977,membrane insertase activity	GO:0015031,protein transport	elb:VO54_02051,path:elb03060,Protein export;elb:VO54_02051,path:elb03070,Bacterial secretion system;elb:VO54_02051,path:elb02024,Quorum sensing
MCT2560623.1	MCT2560623.1|MCT2560623.1|MCT2560623.1		phosphoribosylformylglycinamidine cyclo-ligase [Chryseobacterium sp. pc1-10]	GO:0005737,cytoplasm	GO:0005524,ATP binding;GO:0004641,phosphoribosylformylglycinamidine cyclo-ligase activity	GO:0006189,'de novo' IMP biosynthetic process	elb:VO54_00744,path:elb00230,Purine metabolism
MCT2562419.1	MCT2562419.1|MCT2562419.1|MCT2562419.1		M12 family metallo-peptidase [Chryseobacterium sp. pc1-10]
MCT2563611.1	MCT2563611.1|MCT2563611.1|MCT2563611.1		UDP-N-acetylmuramoyl-L-alanyl-D-glutamate--2,6-diaminopimelate ligase [Chryseobacterium sp. pc1-10]	GO:0005737,cytoplasm	GO:0005524,ATP binding;GO:0000287,magnesium ion binding;GO:0008765,UDP-N-acetylmuramoylalanyl-D-glutamate-2,6-diaminopimelate ligase activity	GO:0007049,cell cycle;GO:0051301,cell division;GO:0071555,cell wall organization;GO:0009252,peptidoglycan biosynthetic process;GO:0008360,regulation of cell shape	elb:VO54_02526,path:elb00300,Lysine biosynthesis;elb:VO54_02526,path:elb00550,Peptidoglycan biosynthesis
MCT2561324.1	MCT2561324.1|MCT2561324.1|MCT2561324.1		SWIM zinc finger domain-containing protein [Chryseobacterium sp. pc1-10]
MCT2560343.1	MCT2560343.1|MCT2560343.1|MCT2560343.1		DUF1015 domain-containing protein [Chryseobacterium sp. pc1-10]
MCT2564289.1	MCT2564289.1|MCT2564289.1|MCT2564289.1		YiiG family protein [Chryseobacterium sp. pc1-10]
MCT2563671.1	MCT2563671.1|MCT2563671.1|MCT2563671.1		excinuclease ABC subunit UvrA [Chryseobacterium sp. pc1-10]	GO:0005737,cytoplasm;GO:0009380,excinuclease repair complex	GO:0005524,ATP binding;GO:0016887,ATP hydrolysis activity;GO:0003677,DNA binding;GO:0046872,metal ion binding;GO:0004518,nuclease activity	GO:0006289,nucleotide-excision repair
MCT2563217.1	MCT2563217.1|MCT2563217.1|MCT2563217.1		ABC transporter ATP-binding protein/permease [Chryseobacterium sp. pc1-10]	GO:0016020,membrane	GO:0140359,ABC-type transporter activity;GO:0005524,ATP binding;GO:0016887,ATP hydrolysis activity
MCT2561673.1	MCT2561673.1|MCT2561673.1|MCT2561673.1		adenylosuccinate synthase [Chryseobacterium sp. pc1-10]	GO:0005737,cytoplasm	GO:0004019,adenylosuccinate synthase activity;GO:0005525,GTP binding;GO:0000287,magnesium ion binding	GO:0044208,'de novo' AMP biosynthetic process	elb:VO54_01102,path:elb00230,Purine metabolism;elb:VO54_01102,path:elb00250,Alanine, aspartate and glutamate metabolism
MCT2560264.1	MCT2560264.1|MCT2560264.1|MCT2560264.1		sodium-translocating pyrophosphatase [Chryseobacterium sp. pc1-10]	GO:0016020,membrane
MCT2562293.1	MCT2562293.1|MCT2562293.1|MCT2562293.1		50S ribosomal protein L13 [Chryseobacterium sp. pc1-10]	GO:1990904,ribonucleoprotein complex;GO:0005840,ribosome	GO:0003735,structural constituent of ribosome	GO:0006412,translation	elb:VO54_02349,path:elb03010,Ribosome
MCT2560526.1	MCT2560526.1|MCT2560526.1|MCT2560526.1		thioredoxin-disulfide reductase [Chryseobacterium sp. pc1-10]	GO:0005737,cytoplasm	GO:0004791,thioredoxin-disulfide reductase activity	GO:0019430,removal of superoxide radicals	elb:VO54_01562,path:elb00450,Selenocompound metabolism
MCT2561376.1	MCT2561376.1|MCT2561376.1|MCT2561376.1		GNAT family N-acetyltransferase [Chryseobacterium sp. pc1-10]		GO:0016747,acyltransferase activity, transferring groups other than amino-acyl groups
MCT2561520.1	MCT2561520.1|MCT2561520.1|MCT2561520.1		hypothetical protein N0B48_06475 [Chryseobacterium sp. pc1-10]
MCT2563007.1	MCT2563007.1|MCT2563007.1|MCT2563007.1		50S ribosomal protein L17 [Chryseobacterium sp. pc1-10]	GO:1990904,ribonucleoprotein complex;GO:0005840,ribosome	GO:0003735,structural constituent of ribosome	GO:0006412,translation	elb:VO54_03008,path:elb03010,Ribosome
MCT2561299.1	MCT2561299.1|MCT2561299.1|MCT2561299.1		NAD(P)-binding domain-containing protein [Chryseobacterium sp. pc1-10]	GO:0009331,glycerol-3-phosphate dehydrogenase complex	GO:0047952,glycerol-3-phosphate dehydrogenase [NAD(P)+] activity;GO:0051287,NAD binding	GO:0005975,carbohydrate metabolic process;GO:0046168,glycerol-3-phosphate catabolic process;GO:0008654,phospholipid biosynthetic process
MCT2560352.1	MCT2560352.1|MCT2560352.1|MCT2560352.1		peptidylprolyl isomerase [Chryseobacterium sp. pc1-10]		GO:0003755,peptidyl-prolyl cis-trans isomerase activity	GO:0006457,protein folding;GO:0000413,protein peptidyl-prolyl isomerization
MCT2564474.1	MCT2564474.1|MCT2564474.1|MCT2564474.1		exopolysaccharide biosynthesis polyprenyl glycosylphosphotransferase [Chryseobacterium sp. pc1-10]
MCT2560635.1	MCT2560635.1|MCT2560635.1|MCT2560635.1		methionine--tRNA ligase [Chryseobacterium sp. pc1-10]	GO:0005737,cytoplasm	GO:0005524,ATP binding;GO:0046872,metal ion binding;GO:0004825,methionine-tRNA ligase activity;GO:0000049,tRNA binding	GO:0006431,methionyl-tRNA aminoacylation	elb:VO54_00299,path:elb00450,Selenocompound metabolism;elb:VO54_00299,path:elb00970,Aminoacyl-tRNA biosynthesis
MCT2563723.1	MCT2563723.1|MCT2563723.1|MCT2563723.1		efflux transporter outer membrane subunit [Chryseobacterium sp. pc1-10]	GO:0005886,plasma membrane	GO:0015562,efflux transmembrane transporter activity		elb:VO54_00660,path:elb02024,Quorum sensing;elb:VO54_00660,path:elb01501,beta-Lactam resistance;elb:VO54_01117,path:elb02024,Quorum sensing;elb:VO54_01117,path:elb01501,beta-Lactam resistance;elb:VO54_01762,path:elb02024,Quorum sensing;elb:VO54_01762,path:elb01501,beta-Lactam resistance;elb:VO54_02186,path:elb02024,Quorum sensing;elb:VO54_02186,path:elb01501,beta-Lactam resistance
MCT2562685.1	MCT2562685.1|MCT2562685.1|MCT2562685.1		OmpA family protein [Chryseobacterium sp. pc1-10]	GO:0009279,cell outer membrane;GO:0046930,pore complex	GO:0005509,calcium ion binding;GO:0015288,porin activity	GO:0006811,monoatomic ion transport
MCT2563337.1	MCT2563337.1|MCT2563337.1|MCT2563337.1		hypothetical protein N0B48_15690 [Chryseobacterium sp. pc1-10]
MCT2562718.1	MCT2562718.1|MCT2562718.1|MCT2562718.1		UDP-N-acetylglucosamine 1-carboxyvinyltransferase [Chryseobacterium sp. pc1-10]	GO:0005737,cytoplasm	GO:0008760,UDP-N-acetylglucosamine 1-carboxyvinyltransferase activity	GO:0007049,cell cycle;GO:0051301,cell division;GO:0071555,cell wall organization;GO:0009252,peptidoglycan biosynthetic process;GO:0008360,regulation of cell shape;GO:0019277,UDP-N-acetylgalactosamine biosynthetic process	elb:VO54_01968,path:elb00520,Amino sugar and nucleotide sugar metabolism;elb:VO54_01968,path:elb00550,Peptidoglycan biosynthesis
MCT2562600.1	MCT2562600.1|MCT2562600.1|MCT2562600.1		hydroxymethylglutaryl-CoA reductase, degradative [Chryseobacterium sp. pc1-10]		GO:0004420,hydroxymethylglutaryl-CoA reductase (NADPH) activity	GO:0015936,coenzyme A metabolic process
MCT2564531.1	MCT2564531.1|MCT2564531.1|MCT2564531.1		3'-5' exonuclease [Chryseobacterium sp. pc1-10]		GO:0003677,DNA binding;GO:0003887,DNA-directed DNA polymerase activity;GO:0004527,exonuclease activity	GO:0006260,DNA replication
MCT2562241.1	MCT2562241.1|MCT2562241.1|MCT2562241.1		hypothetical protein N0B48_10100 [Chryseobacterium sp. pc1-10]
MCT2563784.1	MCT2563784.1|MCT2563784.1|MCT2563784.1		acyl-CoA dehydrogenase family protein [Chryseobacterium sp. pc1-10]		GO:0003995,acyl-CoA dehydrogenase activity;GO:0050660,flavin adenine dinucleotide binding
MCT2561867.1	MCT2561867.1|MCT2561867.1|MCT2561867.1		ATP-binding protein [Chryseobacterium sp. pc1-10]
MCT2563696.1	MCT2563696.1|MCT2563696.1|MCT2563696.1		YtxH domain-containing protein [Chryseobacterium sp. pc1-10]
MCT2561124.1	MCT2561124.1|MCT2561124.1|MCT2561124.1		ribonuclease E/G [Chryseobacterium sp. pc1-10]		GO:0046872,metal ion binding;GO:0003723,RNA binding;GO:0004540,RNA nuclease activity	GO:0006396,RNA processing
MCT2563482.1	MCT2563482.1|MCT2563482.1|MCT2563482.1		mannose-1-phosphate guanylyltransferase [Chryseobacterium sp. pc1-10]		GO:0004475,mannose-1-phosphate guanylyltransferase (GTP) activity	GO:0009058,biosynthetic process	elb:VO54_02470,path:elb00051,Fructose and mannose metabolism;elb:VO54_02470,path:elb00520,Amino sugar and nucleotide sugar metabolism;elb:VO54_02470,path:elb00541,O-Antigen nucleotide sugar biosynthesis
MCT2562429.1	MCT2562429.1|MCT2562429.1|MCT2562429.1		efflux RND transporter periplasmic adaptor subunit [Chryseobacterium sp. pc1-10]	GO:0016020,membrane	GO:0022857,transmembrane transporter activity
MCT2563437.1	MCT2563437.1|MCT2563437.1|MCT2563437.1		peptidase T [Chryseobacterium sp. pc1-10]	GO:0005737,cytoplasm	GO:0008237,metallopeptidase activity;GO:0045148,tripeptide aminopeptidase activity;GO:0008270,zinc ion binding	GO:0043171,peptide catabolic process;GO:0006508,proteolysis
MCT2560809.1	MCT2560809.1|MCT2560809.1|MCT2560809.1		peptide chain release factor 3 [Chryseobacterium sp. pc1-10]	GO:0005737,cytoplasm	GO:0005525,GTP binding;GO:0003924,GTPase activity;GO:0016149,translation release factor activity, codon specific	GO:0006449,regulation of translational termination
MCT2564150.1	MCT2564150.1|MCT2564150.1|MCT2564150.1		dihydrolipoyl dehydrogenase [Chryseobacterium sp. pc1-10]		GO:0004148,dihydrolipoyl dehydrogenase activity;GO:0050660,flavin adenine dinucleotide binding
MCT2562586.1	MCT2562586.1|MCT2562586.1|MCT2562586.1		molecular chaperone HtpG [Chryseobacterium sp. pc1-10]		GO:0005524,ATP binding;GO:0016887,ATP hydrolysis activity;GO:0140662,ATP-dependent protein folding chaperone;GO:0051082,unfolded protein binding
MCT2561346.1	MCT2561346.1|MCT2561346.1|MCT2561346.1		purine-nucleoside phosphorylase [Chryseobacterium sp. pc1-10]		GO:0004731,purine-nucleoside phosphorylase activity	GO:0009116,nucleoside metabolic process	elb:VO54_01986,path:elb00230,Purine metabolism;elb:VO54_01986,path:elb00760,Nicotinate and nicotinamide metabolism
MCT2564445.1	MCT2564445.1|MCT2564445.1|MCT2564445.1		cytochrome-c oxidase, cbb3-type subunit I [Chryseobacterium sp. pc1-10]	GO:0045278,plasma membrane respiratory chain complex IV	GO:0004129,cytochrome-c oxidase activity;GO:0020037,heme binding;GO:0046872,metal ion binding	GO:0009060,aerobic respiration	elb:VO54_02824,path:elb00190,Oxidative phosphorylation;elb:VO54_02824,path:elb02020,Two-component system
MCT2561597.1	MCT2561597.1|MCT2561597.1|MCT2561597.1		alpha/beta hydrolase [Chryseobacterium sp. pc1-10]
MCT2561650.1	MCT2561650.1|MCT2561650.1|MCT2561650.1		long-chain fatty acid--CoA ligase [Chryseobacterium sp. pc1-10]
MCT2563019.1	MCT2563019.1|MCT2563019.1|MCT2563019.1		50S ribosomal protein L6 [Chryseobacterium sp. pc1-10]	GO:1990904,ribonucleoprotein complex;GO:0005840,ribosome	GO:0019843,rRNA binding;GO:0003735,structural constituent of ribosome	GO:0006412,translation	elb:VO54_02997,path:elb03010,Ribosome
MCT2564734.1	MCT2564734.1|MCT2564734.1|MCT2564734.1		SRPBCC family protein [Chryseobacterium sp. pc1-10]
MCT2560492.1	MCT2560492.1|MCT2560492.1|MCT2560492.1		DUF6531 domain-containing protein [Chryseobacterium sp. pc1-10]
MCT2561031.1	MCT2561031.1|MCT2561031.1|MCT2561031.1		cysteine desulfurase [Chryseobacterium sp. pc1-10]		GO:0031071,cysteine desulfurase activity		elb:VO54_01089,path:elb00730,Thiamine metabolism;elb:VO54_01089,path:elb04122,Sulfur relay system
MCT2562926.1	MCT2562926.1|MCT2562926.1|MCT2562926.1		sugar phosphate nucleotidyltransferase [Chryseobacterium sp. pc1-10]
MCT2561107.1	MCT2561107.1|MCT2561107.1|MCT2561107.1		hypothetical protein N0B48_04315 [Chryseobacterium sp. pc1-10]
MCT2560595.1	MCT2560595.1|MCT2560595.1|MCT2560595.1		UDP-glucose 4-epimerase GalE [Chryseobacterium sp. pc1-10]		GO:0003978,UDP-glucose 4-epimerase activity	GO:0006012,galactose metabolic process	elb:VO54_00723,path:elb00052,Galactose metabolism;elb:VO54_00723,path:elb00520,Amino sugar and nucleotide sugar metabolism;elb:VO54_00723,path:elb00541,O-Antigen nucleotide sugar biosynthesis;elb:VO54_02543,path:elb00053,Ascorbate and aldarate metabolism;elb:VO54_02543,path:elb00520,Amino sugar and nucleotide sugar metabolism;elb:VO54_02543,path:elb00541,O-Antigen nucleotide sugar biosynthesis;el…
MCT2563919.1	MCT2563919.1|MCT2563919.1|MCT2563919.1		ferritin-like domain-containing protein [Chryseobacterium sp. pc1-10]
MCT2563607.1	MCT2563607.1|MCT2563607.1|MCT2563607.1		undecaprenyldiphospho-muramoylpentapeptide beta-N-acetylglucosaminyltransferase [Chryseobacterium sp. pc1-10]	GO:0005886,plasma membrane	GO:0051991,UDP-N-acetyl-D-glucosamine;GO:0050511,undecaprenyldiphospho-muramoylpentapeptide beta-N-acetylglucosaminyltransferase activity	GO:0005975,carbohydrate metabolic process;GO:0007049,cell cycle;GO:0051301,cell division;GO:0071555,cell wall organization;GO:0030259,lipid glycosylation;GO:0009252,peptidoglycan biosynthetic process;GO:0008360,regulation of cell shape	elb:VO54_02522,path:elb00550,Peptidoglycan biosynthesis;elb:VO54_02522,path:elb01502,Vancomycin resistance
MCT2561213.1	MCT2561213.1|MCT2561213.1|MCT2561213.1		transketolase family protein [Chryseobacterium sp. pc1-10]		GO:0008661,1-deoxy-D-xylulose-5-phosphate synthase activity		elb:VO54_03420,path:elb00030,Pentose phosphate pathway
MCT2563587.1	MCT2563587.1|MCT2563587.1|MCT2563587.1		HAMP domain-containing histidine kinase [Chryseobacterium sp. pc1-10]	GO:0016020,membrane	GO:0000155,phosphorelay sensor kinase activity
MCT2560840.1	MCT2560840.1|MCT2560840.1|MCT2560840.1		proline--tRNA ligase [Chryseobacterium sp. pc1-10]	GO:0005737,cytoplasm	GO:0005524,ATP binding;GO:0004827,proline-tRNA ligase activity	GO:0006433,prolyl-tRNA aminoacylation	elb:VO54_03926,path:elb00970,Aminoacyl-tRNA biosynthesis
MCT2560298.1	MCT2560298.1|MCT2560298.1|MCT2560298.1		GTPase Era [Chryseobacterium sp. pc1-10]	GO:0005737,cytoplasm;GO:0005886,plasma membrane	GO:0005525,GTP binding;GO:0003924,GTPase activity;GO:0070181,small ribosomal subunit rRNA binding	GO:0042274,ribosomal small subunit biogenesis
MCT2562354.1	MCT2562354.1|MCT2562354.1|MCT2562354.1		TonB family protein [Chryseobacterium sp. pc1-10]			GO:0055085,transmembrane transport
MCT2560609.1	MCT2560609.1|MCT2560609.1|MCT2560609.1		DEAD/DEAH box helicase [Chryseobacterium sp. pc1-10]		GO:0005524,ATP binding;GO:0016787,hydrolase activity;GO:0003676,nucleic acid binding;GO:0003724,RNA helicase activity		elb:VO54_00737,path:elb03018,RNA degradation;elb:VO54_01112,path:elb03018,RNA degradation;elb:VO54_03726,path:elb03018,RNA degradation
MCT2563133.1	MCT2563133.1|MCT2563133.1|MCT2563133.1		ABC transporter ATP-binding protein [Chryseobacterium sp. pc1-10]	GO:0016020,membrane	GO:0140359,ABC-type transporter activity;GO:0005524,ATP binding
MCT2564331.1	MCT2564331.1|MCT2564331.1|MCT2564331.1		pyridoxal phosphate-dependent aminotransferase family protein [Chryseobacterium sp. pc1-10]		GO:0030170,pyridoxal phosphate binding;GO:0016740,transferase activity	GO:0009058,biosynthetic process
MCT2564666.1	MCT2564666.1|MCT2564666.1|MCT2564666.1		polysaccharide biosynthesis protein [Chryseobacterium sp. pc1-10]	GO:0016020,membrane
MCT2564461.1	MCT2564461.1|MCT2564461.1|MCT2564461.1		endopeptidase La [Chryseobacterium sp. pc1-10]	GO:0005737,cytoplasm	GO:0005524,ATP binding;GO:0016887,ATP hydrolysis activity;GO:0004176,ATP-dependent peptidase activity;GO:0043565,sequence-specific DNA binding;GO:0004252,serine-type endopeptidase activity	GO:0034605,cellular response to heat;GO:0006515,protein quality control for misfolded or incompletely synthesized proteins
MCT2564087.1	MCT2564087.1|MCT2564087.1|MCT2564087.1		translational GTPase TypA [Chryseobacterium sp. pc1-10]	GO:0005737,cytoplasm	GO:0005525,GTP binding;GO:0003924,GTPase activity;GO:0043022,ribosome binding;GO:0019843,rRNA binding;GO:0000049,tRNA binding	GO:0000027,ribosomal large subunit assembly
MCT2563033.1	MCT2563033.1|MCT2563033.1|MCT2563033.1		50S ribosomal protein L4 [Chryseobacterium sp. pc1-10]	GO:1990904,ribonucleoprotein complex;GO:0005840,ribosome	GO:0019843,rRNA binding;GO:0003735,structural constituent of ribosome	GO:0006412,translation	elb:VO54_02983,path:elb03010,Ribosome
MCT2564541.1	MCT2564541.1|MCT2564541.1|MCT2564541.1		DUF5686 family protein [Chryseobacterium sp. pc1-10]
MCT2560611.1	MCT2560611.1|MCT2560611.1|MCT2560611.1		AarF/UbiB family protein [Chryseobacterium sp. pc1-10]	GO:0016020,membrane
MCT2562680.1	MCT2562680.1|MCT2562680.1|MCT2562680.1		3,4-dihydroxy-2-butanone-4-phosphate synthase [Chryseobacterium sp. pc1-10]		GO:0008686,3,4-dihydroxy-2-butanone-4-phosphate synthase activity;GO:0000287,magnesium ion binding;GO:0030145,manganese ion binding	GO:0009231,riboflavin biosynthetic process	elb:VO54_02148,path:elb00740,Riboflavin metabolism;elb:VO54_02148,path:elb00790,Folate biosynthesis
MCT2560658.1	MCT2560658.1|MCT2560658.1|MCT2560658.1		NAD(P)H-hydrate dehydratase [Chryseobacterium sp. pc1-10]		GO:0052855,ADP-dependent NAD(P)H-hydrate dehydratase activity;GO:0005524,ATP binding;GO:0046872,metal ion binding;GO:0052856,NADHX epimerase activity;GO:0052857,NADPHX epimerase activity	GO:0046496,nicotinamide nucleotide metabolic process
MCT2561191.1	MCT2561191.1|MCT2561191.1|MCT2561191.1		phenylalanine--tRNA ligase subunit alpha [Chryseobacterium sp. pc1-10]	GO:0005737,cytoplasm	GO:0005524,ATP binding;GO:0000287,magnesium ion binding;GO:0004826,phenylalanine-tRNA ligase activity;GO:0000049,tRNA binding	GO:0006432,phenylalanyl-tRNA aminoacylation	elb:VO54_01587,path:elb00970,Aminoacyl-tRNA biosynthesis
MCT2562912.1	MCT2562912.1|MCT2562912.1|MCT2562912.1		zinc metalloprotease [Chryseobacterium sp. pc1-10]		GO:0008237,metallopeptidase activity
MCT2564685.1	MCT2564685.1|MCT2564685.1|MCT2564685.1		ribonucleoside-diphosphate reductase subunit alpha [Chryseobacterium sp. pc1-10]			GO:0006260,DNA replication
MCT2560566.1	MCT2560566.1|MCT2560566.1|MCT2560566.1		AMP-binding protein [Chryseobacterium sp. pc1-10]		GO:0003987,acetate-CoA ligase activity;GO:0016208,AMP binding;GO:0005524,ATP binding	GO:0019427,acetyl-CoA biosynthetic process from acetate	elb:VO54_00649,path:elb00010,Glycolysis / Gluconeogenesis;elb:VO54_00649,path:elb00620,Pyruvate metabolism;elb:VO54_00649,path:elb00630,Glyoxylate and dicarboxylate metabolism;elb:VO54_00649,path:elb00640,Propanoate metabolism;elb:VO54_00649,path:elb00680,Methane metabolism
MCT2564605.1	MCT2564605.1|MCT2564605.1|MCT2564605.1		arginine decarboxylase [Chryseobacterium sp. pc1-10]		GO:0008792,arginine decarboxylase activity	GO:0006527,arginine catabolic process;GO:0008295,spermidine biosynthetic process	elb:VO54_03358,path:elb00330,Arginine and proline metabolism
MCT2563065.1	MCT2563065.1|MCT2563065.1|MCT2563065.1		hypothetical protein N0B48_14310 [Chryseobacterium sp. pc1-10]
MCT2562418.1	MCT2562418.1|MCT2562418.1|MCT2562418.1		hypothetical protein N0B48_10990 [Chryseobacterium sp. pc1-10]
MCT2561167.1	MCT2561167.1|MCT2561167.1|MCT2561167.1		hypothetical protein N0B48_04615 [Chryseobacterium sp. pc1-10]
MCT2560597.1	MCT2560597.1|MCT2560597.1|MCT2560597.1		DegT/DnrJ/EryC1/StrS family aminotransferase [Chryseobacterium sp. pc1-10]		GO:0003824,catalytic activity
MCT2561248.1	MCT2561248.1|MCT2561248.1|MCT2561248.1		FAD-binding oxidoreductase [Chryseobacterium sp. pc1-10]		GO:0016645,oxidoreductase activity, acting on the CH-NH group of donors;GO:0016491,oxidoreductase activity;GO:0004808,tRNA (5-methylaminomethyl-2-thiouridylate)-methyltransferase activity
MCT2560545.1	MCT2560545.1|MCT2560545.1|MCT2560545.1		hypothetical protein N0B48_01450 [Chryseobacterium sp. pc1-10]
MCT2564306.1	MCT2564306.1|MCT2564306.1|MCT2564306.1		glycosyltransferase family 2 protein [Chryseobacterium sp. pc1-10]		GO:0099621,undecaprenyl-phosphate 4-deoxy-4-formamido-L-arabinose transferase activity
MCT2564247.1	MCT2564247.1|MCT2564247.1|MCT2564247.1		ATP synthase F1 subunit gamma [Chryseobacterium sp. pc1-10]	GO:0005886,plasma membrane;GO:0045261,proton-transporting ATP synthase complex, catalytic core F(1)	GO:0005524,ATP binding;GO:0046933,proton-transporting ATP synthase activity, rotational mechanism	GO:0042777,proton motive force-driven plasma membrane ATP synthesis	elb:VO54_01843,path:elb00190,Oxidative phosphorylation
MCT2561561.1	MCT2561561.1|MCT2561561.1|MCT2561561.1		M1 family metallopeptidase [Chryseobacterium sp. pc1-10]		GO:0008237,metallopeptidase activity;GO:0008270,zinc ion binding	GO:0006508,proteolysis
MCT2563531.1	MCT2563531.1|MCT2563531.1|MCT2563531.1		SDR family NAD(P)-dependent oxidoreductase [Chryseobacterium sp. pc1-10]		GO:0016491,oxidoreductase activity
MCT2564410.1	MCT2564410.1|MCT2564410.1|MCT2564410.1		LysR substrate-binding domain-containing protein [Chryseobacterium sp. pc1-10]		GO:0003677,DNA binding;GO:0003700,DNA-binding transcription factor activity
MCT2563022.1	MCT2563022.1|MCT2563022.1|MCT2563022.1		50S ribosomal protein L5 [Chryseobacterium sp. pc1-10]	GO:1990904,ribonucleoprotein complex;GO:0005840,ribosome	GO:0019843,rRNA binding;GO:0003735,structural constituent of ribosome;GO:0000049,tRNA binding	GO:0006412,translation	elb:VO54_02994,path:elb03010,Ribosome
MCT2563604.1	MCT2563604.1|MCT2563604.1|MCT2563604.1		cell division protein FtsA [Chryseobacterium sp. pc1-10]	GO:0032153,cell division site;GO:0009898,cytoplasmic side of plasma membrane		GO:0043093,FtsZ-dependent cytokinesis
MCT2563017.1	MCT2563017.1|MCT2563017.1|MCT2563017.1		30S ribosomal protein S5 [Chryseobacterium sp. pc1-10]	GO:0015935,small ribosomal subunit	GO:0019843,rRNA binding;GO:0003735,structural constituent of ribosome	GO:0006412,translation	elb:VO54_02999,path:elb03010,Ribosome
MCT2561403.1	MCT2561403.1|MCT2561403.1|MCT2561403.1		peptide deformylase [Chryseobacterium sp. pc1-10]		GO:0042586,peptide deformylase activity;GO:0046872,metal ion binding	GO:0006412,translation
MCT2560515.1	MCT2560515.1|MCT2560515.1|MCT2560515.1		M12 family metallopeptidase [Chryseobacterium sp. pc1-10]		GO:0004222,metalloendopeptidase activity;GO:0008270,zinc ion binding	GO:0006508,proteolysis
MCT2563392.1	MCT2563392.1|MCT2563392.1|MCT2563392.1		hypothetical protein N0B48_15965 [Chryseobacterium sp. pc1-10]
MCT2562563.1	MCT2562563.1|MCT2562563.1|MCT2562563.1		translocation/assembly module TamB domain-containing protein [Chryseobacterium sp. pc1-10]	GO:0005886,plasma membrane		GO:0009306,protein secretion
MCT2562309.1	MCT2562309.1|MCT2562309.1|MCT2562309.1		glutamate--tRNA ligase [Chryseobacterium sp. pc1-10]	GO:0005737,cytoplasm	GO:0005524,ATP binding;GO:0004818,glutamate-tRNA ligase activity;GO:0000049,tRNA binding;GO:0008270,zinc ion binding	GO:0006424,glutamyl-tRNA aminoacylation	elb:VO54_02340,path:elb00970,Aminoacyl-tRNA biosynthesis
MCT2561014.1	MCT2561014.1|MCT2561014.1|MCT2561014.1		tyrosine--tRNA ligase [Chryseobacterium sp. pc1-10]	GO:0005737,cytoplasm	GO:0005524,ATP binding;GO:0003723,RNA binding;GO:0004831,tyrosine-tRNA ligase activity	GO:0006437,tyrosyl-tRNA aminoacylation	elb:VO54_01284,path:elb00970,Aminoacyl-tRNA biosynthesis
MCT2561223.1	MCT2561223.1|MCT2561223.1|MCT2561223.1		translocation/assembly module TamB [Chryseobacterium sp. pc1-10]	GO:0016020,membrane
MCT2561212.1	MCT2561212.1|MCT2561212.1|MCT2561212.1		transketolase [Chryseobacterium sp. pc1-10]		GO:0004802,transketolase activity		elb:VO54_03421,path:elb00030,Pentose phosphate pathway
MCT2561551.1	MCT2561551.1|MCT2561551.1|MCT2561551.1		response regulator transcription factor [Chryseobacterium sp. pc1-10]		GO:0003677,DNA binding	GO:0000160,phosphorelay signal transduction system;GO:0006355,regulation of DNA-templated transcription
MCT2560355.1	MCT2560355.1|MCT2560355.1|MCT2560355.1		branched-chain amino acid aminotransferase [Chryseobacterium sp. pc1-10]		GO:0052656,L-isoleucine transaminase activity;GO:0052654,L-leucine transaminase activity;GO:0050048,L-leucine;GO:0052655,L-valine transaminase activity	GO:0009097,isoleucine biosynthetic process;GO:0009098,leucine biosynthetic process;GO:0009099,valine biosynthetic process
MCT2564104.1	MCT2564104.1|MCT2564104.1|MCT2564104.1		DNA gyrase/topoisomerase IV subunit A [Chryseobacterium sp. pc1-10]	GO:0005694,chromosome;GO:0005737,cytoplasm	GO:0005524,ATP binding;GO:0003677,DNA binding;GO:0034335,DNA negative supercoiling activity;GO:0003918,DNA topoisomerase type II (double strand cut, ATP-hydrolyzing) activity	GO:0006265,DNA topological change;GO:0006261,DNA-templated DNA replication
MCT2562928.1	MCT2562928.1|MCT2562928.1|MCT2562928.1		peptidoglycan DD-metalloendopeptidase family protein [Chryseobacterium sp. pc1-10]		GO:0016787,hydrolase activity
MCT2560759.1	MCT2560759.1|MCT2560759.1|MCT2560759.1		primosomal protein N' [Chryseobacterium sp. pc1-10]	GO:1990077,primosome complex	GO:0005524,ATP binding;GO:0003677,DNA binding;GO:0003678,DNA helicase activity;GO:0016787,hydrolase activity;GO:0008270,zinc ion binding	GO:0006269,DNA replication, synthesis of RNA primer;GO:0006268,DNA unwinding involved in DNA replication	elb:VO54_00305,path:elb03440,Homologous recombination
MCT2563123.1	MCT2563123.1|MCT2563123.1|MCT2563123.1		UDP-glucose/GDP-mannose dehydrogenase family protein [Chryseobacterium sp. pc1-10]		GO:0051287,NAD binding;GO:0003979,UDP-glucose 6-dehydrogenase activity	GO:0000271,polysaccharide biosynthetic process;GO:0006065,UDP-glucuronate biosynthetic process
MCT2560294.1	MCT2560294.1|MCT2560294.1|MCT2560294.1		HAD family hydrolase [Chryseobacterium sp. pc1-10]		GO:0016787,hydrolase activity
MCT2562901.1	MCT2562901.1|MCT2562901.1|MCT2562901.1		FAD-binding oxidoreductase [Chryseobacterium sp. pc1-10]		GO:0051537,2 iron, 2 sulfur cluster binding;GO:0046872,metal ion binding;GO:0016491,oxidoreductase activity		elb:VO54_00462,path:elb00360,Phenylalanine metabolism;elb:VO54_03170,path:elb00360,Phenylalanine metabolism
MCT2564717.1	MCT2564717.1|MCT2564717.1|MCT2564717.1		RNA polymerase factor sigma-54 [Chryseobacterium sp. pc1-10]	GO:0000428,DNA-directed RNA polymerase complex	GO:0003677,DNA binding;GO:0001216,DNA-binding transcription activator activity;GO:0016779,nucleotidyltransferase activity;GO:0016987,sigma factor activity	GO:0006352,DNA-templated transcription initiation
MCT2563223.1	MCT2563223.1|MCT2563223.1|MCT2563223.1		phosphatidylserine decarboxylase family protein [Chryseobacterium sp. pc1-10]		GO:0004609,phosphatidylserine decarboxylase activity	GO:0008654,phospholipid biosynthetic process	elb:VO54_02419,path:elb00564,Glycerophospholipid metabolism
MCT2562238.1	MCT2562238.1|MCT2562238.1|MCT2562238.1		S9 family peptidase [Chryseobacterium sp. pc1-10]	GO:0110165,cellular anatomical entity	GO:0008236,serine-type peptidase activity;GO:0004252,serine-type endopeptidase activity	GO:0006508,proteolysis
MCT2564521.1	MCT2564521.1|MCT2564521.1|MCT2564521.1		sigma-54 dependent transcriptional regulator [Chryseobacterium sp. pc1-10]		GO:0005524,ATP binding;GO:0043565,sequence-specific DNA binding	GO:0006355,regulation of DNA-templated transcription
MCT2561627.1	MCT2561627.1|MCT2561627.1|MCT2561627.1		1-acyl-sn-glycerol-3-phosphate acyltransferase [Chryseobacterium sp. pc1-10]		GO:0016746,acyltransferase activity
MCT2561094.1	MCT2561094.1|MCT2561094.1|MCT2561094.1		copper resistance protein NlpE N-terminal domain-containing protein [Chryseobacterium sp. pc1-10]
MCT2562902.1	MCT2562902.1|MCT2562902.1|MCT2562902.1		AMP-binding protein [Chryseobacterium sp. pc1-10]		GO:0000166,nucleotide binding;GO:0047475,phenylacetate-CoA ligase activity	GO:0010124,phenylacetate catabolic process
MCT2562337.1	MCT2562337.1|MCT2562337.1|MCT2562337.1		thioredoxin family protein [Chryseobacterium sp. pc1-10]	GO:0005886,plasma membrane		GO:0017004,cytochrome complex assembly
MCT2562147.1	MCT2562147.1|MCT2562147.1|MCT2562147.1		multidrug transporter [Chryseobacterium sp. pc1-10]	GO:0016020,membrane	GO:0005254,chloride channel activity
MCT2560401.1	MCT2560401.1|MCT2560401.1|MCT2560401.1		sigma 54-interacting transcriptional regulator [Chryseobacterium sp. pc1-10]
MCT2560844.1	MCT2560844.1|MCT2560844.1|MCT2560844.1		molecular chaperone DnaJ [Chryseobacterium sp. pc1-10]	GO:0005737,cytoplasm;GO:0016020,membrane	GO:0005524,ATP binding;GO:0031072,heat shock protein binding;GO:0051082,unfolded protein binding;GO:0008270,zinc ion binding	GO:0006260,DNA replication;GO:0006457,protein folding;GO:0009408,response to heat
MCT2562492.1	MCT2562492.1|MCT2562492.1|MCT2562492.1		hypothetical protein N0B48_11405 [Chryseobacterium sp. pc1-10]
MCT2561667.1	MCT2561667.1|MCT2561667.1|MCT2561667.1		phosphoribosyltransferase family protein [Chryseobacterium sp. pc1-10]	GO:0005737,cytoplasm	GO:0052657,guanine phosphoribosyltransferase activity;GO:0004422,hypoxanthine phosphoribosyltransferase activity;GO:0046872,metal ion binding;GO:0000166,nucleotide binding	GO:0032264,IMP salvage;GO:0006166,purine ribonucleoside salvage	elb:VO54_01115,path:elb00230,Purine metabolism
MCT2562834.1	MCT2562834.1|MCT2562834.1|MCT2562834.1		NADP-dependent malic enzyme [Chryseobacterium sp. pc1-10]		GO:0016746,acyltransferase activity;GO:0004471,malate dehydrogenase (decarboxylating) (NAD+) activity;GO:0004473,malate dehydrogenase (decarboxylating) (NADP+) activity;GO:0046872,metal ion binding;GO:0051287,NAD binding;GO:0008948,oxaloacetate decarboxylase activity	GO:0006108,malate metabolic process	elb:VO54_03210,path:elb00620,Pyruvate metabolism
MCT2560557.1	MCT2560557.1|MCT2560557.1|MCT2560557.1		argininosuccinate synthase [Chryseobacterium sp. pc1-10]		GO:0004055,argininosuccinate synthase activity;GO:0005524,ATP binding	GO:0006526,arginine biosynthetic process
MCT2561260.1	MCT2561260.1|MCT2561260.1|MCT2561260.1		FMN-binding glutamate synthase family protein [Chryseobacterium sp. pc1-10]		GO:0015930,glutamate synthase activity	GO:0006537,glutamate biosynthetic process
MCT2564290.1	MCT2564290.1|MCT2564290.1|MCT2564290.1		excinuclease ABC subunit UvrA [Chryseobacterium sp. pc1-10]	GO:0005737,cytoplasm;GO:0009380,excinuclease repair complex	GO:0005524,ATP binding;GO:0016887,ATP hydrolysis activity;GO:0003677,DNA binding;GO:0046872,metal ion binding;GO:0004518,nuclease activity	GO:0006289,nucleotide-excision repair
MCT2563214.1	MCT2563214.1|MCT2563214.1|MCT2563214.1		transcription termination factor Rho [Chryseobacterium sp. pc1-10]		GO:0005524,ATP binding;GO:0008186,ATP-dependent activity, acting on RNA;GO:0004386,helicase activity;GO:0016787,hydrolase activity;GO:0003723,RNA binding	GO:0006353,DNA-templated transcription termination	elb:VO54_02415,path:elb03018,RNA degradation
MCT2564465.1	MCT2564465.1|MCT2564465.1|MCT2564465.1		acyl-CoA dehydrogenase family protein [Chryseobacterium sp. pc1-10]		GO:0003995,acyl-CoA dehydrogenase activity;GO:0050660,flavin adenine dinucleotide binding	GO:0006635,fatty acid beta-oxidation
MCT2562892.1	MCT2562892.1|MCT2562892.1|MCT2562892.1		3-oxoadipyl-CoA thiolase [Chryseobacterium sp. pc1-10]		GO:0033812,3-oxoadipyl-CoA thiolase activity	GO:0019619,3,4-dihydroxybenzoate catabolic process
MCT2560594.1	MCT2560594.1|MCT2560594.1|MCT2560594.1		adenylyltransferase/cytidyltransferase family protein [Chryseobacterium sp. pc1-10]		GO:0047348,glycerol-3-phosphate cytidylyltransferase activity	GO:0009058,biosynthetic process	elb:VO54_03349,path:elb00564,Glycerophospholipid metabolism
MCT2562856.1	MCT2562856.1|MCT2562856.1|MCT2562856.1		TlpA family protein disulfide reductase [Chryseobacterium sp. pc1-10]		GO:0016209,antioxidant activity;GO:0016491,oxidoreductase activity
MCT2562356.1	MCT2562356.1|MCT2562356.1|MCT2562356.1		substrate-binding domain-containing protein [Chryseobacterium sp. pc1-10]
MCT2562365.1	MCT2562365.1|MCT2562365.1|MCT2562365.1		transcription antitermination protein NusB [Chryseobacterium sp. pc1-10]		GO:0003723,RNA binding	GO:0006353,DNA-templated transcription termination;GO:0031564,transcription antitermination
MCT2564262.1	MCT2564262.1|MCT2564262.1|MCT2564262.1		SDR family oxidoreductase [Chryseobacterium sp. pc1-10]		GO:0016491,oxidoreductase activity
MCT2560633.1	MCT2560633.1|MCT2560633.1|MCT2560633.1		RagB/SusD family nutrient uptake outer membrane protein [Chryseobacterium sp. pc1-10]	GO:0009279,cell outer membrane
MCT2561275.1	MCT2561275.1|MCT2561275.1|MCT2561275.1		peptide MFS transporter [Chryseobacterium sp. pc1-10]	GO:0005886,plasma membrane	GO:1904680,peptide transmembrane transporter activity	GO:0006857,oligopeptide transport
MCT2564240.1	MCT2564240.1|MCT2564240.1|MCT2564240.1		signal recognition particle protein [Chryseobacterium sp. pc1-10]	GO:0048500,signal recognition particle;GO:0016020,membrane	GO:0008312,7S RNA binding;GO:0005525,GTP binding;GO:0003924,GTPase activity	GO:0006614,SRP-dependent cotranslational protein targeting to membrane	elb:VO54_03565,path:elb03060,Protein export;elb:VO54_03565,path:elb03070,Bacterial secretion system;elb:VO54_03565,path:elb02024,Quorum sensing
MCT2563590.1	MCT2563590.1|MCT2563590.1|MCT2563590.1		DNA mismatch repair endonuclease MutL [Chryseobacterium sp. pc1-10]	GO:0032300,mismatch repair complex	GO:0005524,ATP binding;GO:0016887,ATP hydrolysis activity;GO:0140664,ATP-dependent DNA damage sensor activity;GO:0030983,mismatched DNA binding	GO:0006298,mismatch repair	elb:VO54_02722,path:elb03430,Mismatch repair
MCT2562438.1	MCT2562438.1|MCT2562438.1|MCT2562438.1		50S ribosomal protein L11 [Chryseobacterium sp. pc1-10]	GO:1990904,ribonucleoprotein complex;GO:0005840,ribosome	GO:0070180,large ribosomal subunit rRNA binding;GO:0003735,structural constituent of ribosome	GO:0006412,translation	elb:VO54_02223,path:elb03010,Ribosome
MCT2563052.1	MCT2563052.1|MCT2563052.1|MCT2563052.1		DNA starvation/stationary phase protection protein [Chryseobacterium sp. pc1-10]		GO:0008199,ferric iron binding;GO:0016722,oxidoreductase activity, acting on metal ions
MCT2564003.1	MCT2564003.1|MCT2564003.1|MCT2564003.1		TssN family type VI secretion system protein [Chryseobacterium sp. pc1-10]	GO:0016020,membrane
MCT2564651.1	MCT2564651.1|MCT2564651.1|MCT2564651.1		polysaccharide biosynthesis protein [Chryseobacterium sp. pc1-10]		GO:0003978,UDP-glucose 4-epimerase activity	GO:0009103,lipopolysaccharide biosynthetic process
MCT2562990.1	MCT2562990.1|MCT2562990.1|MCT2562990.1		alpha/beta hydrolase [Chryseobacterium sp. pc1-10]
MCT2562126.1	MCT2562126.1|MCT2562126.1|MCT2562126.1		LuxR C-terminal-related transcriptional regulator [Chryseobacterium sp. pc1-10]
MCT2562843.1	MCT2562843.1|MCT2562843.1|MCT2562843.1		virulence RhuM family protein [Chryseobacterium sp. pc1-10]
MCT2560333.1	MCT2560333.1|MCT2560333.1|MCT2560333.1		pyridoxal phosphate-dependent aminotransferase [Chryseobacterium sp. pc1-10]		GO:0030170,pyridoxal phosphate binding;GO:0008483,transaminase activity	GO:0009058,biosynthetic process
MCT2561038.1	MCT2561038.1|MCT2561038.1|MCT2561038.1		lipocalin family protein [Chryseobacterium sp. pc1-10]
MCT2563099.1	MCT2563099.1|MCT2563099.1|MCT2563099.1		CusA/CzcA family heavy metal efflux RND transporter [Chryseobacterium sp. pc1-10]	GO:0016020,membrane	GO:0008324,monoatomic cation transmembrane transporter activity;GO:0022857,transmembrane transporter activity;GO:0015562,efflux transmembrane transporter activity
MCT2562050.1	MCT2562050.1|MCT2562050.1|MCT2562050.1		PH domain-containing protein [Chryseobacterium sp. pc1-10]
MCT2560461.1	MCT2560461.1|MCT2560461.1|MCT2560461.1		tetratricopeptide repeat protein [Chryseobacterium sp. pc1-10]	GO:0016020,membrane	GO:0003677,DNA binding	GO:0006355,regulation of DNA-templated transcription
MCT2562700.1	MCT2562700.1|MCT2562700.1|MCT2562700.1		pyridoxal phosphate-dependent aminotransferase [Chryseobacterium sp. pc1-10]		GO:0030170,pyridoxal phosphate binding;GO:0008483,transaminase activity	GO:0009058,biosynthetic process
MCT2562163.1	MCT2562163.1|MCT2562163.1|MCT2562163.1		beta-glucosidase BglX [Chryseobacterium sp. pc1-10]		GO:0008422,beta-glucosidase activity;GO:0102483,scopolin beta-glucosidase activity;GO:0009044,xylan 1,4-beta-xylosidase activity	GO:0005975,carbohydrate metabolic process;GO:0045493,xylan catabolic process	elb:VO54_03284,path:elb00500,Starch and sucrose metabolism;elb:VO54_03284,path:elb00460,Cyanoamino acid metabolism;elb:VO54_03284,path:elb00946,Degradation of flavonoids;elb:VO54_03284,path:elb00999,Biosynthesis of various plant secondary metabolites;elb:VO54_00821,path:elb00500,Starch and sucrose metabolism;elb:VO54_00821,path:elb00460,Cyanoamino acid metabolism;elb:VO54_00821,path:elb00946,Degr…
MCT2560814.1	MCT2560814.1|MCT2560814.1|MCT2560814.1		acyl-CoA dehydrogenase [Chryseobacterium sp. pc1-10]		GO:0003995,acyl-CoA dehydrogenase activity;GO:0050660,flavin adenine dinucleotide binding
MCT2560631.1	MCT2560631.1|MCT2560631.1|MCT2560631.1		glycoside hydrolase family 97 protein [Chryseobacterium sp. pc1-10]		GO:0030246,carbohydrate binding
MCT2564574.1	MCT2564574.1|MCT2564574.1|MCT2564574.1		exopolyphosphatase [Chryseobacterium sp. pc1-10]
MCT2563694.1	MCT2563694.1|MCT2563694.1|MCT2563694.1		phosphoribosyl-ATP pyrophosphatase [Chryseobacterium sp. pc1-10]
MCT2563788.1	MCT2563788.1|MCT2563788.1|MCT2563788.1		phosphoribosylaminoimidazolesuccinocarboxamide synthase [Chryseobacterium sp. pc1-10]		GO:0005524,ATP binding;GO:0004639,phosphoribosylaminoimidazolesuccinocarboxamide synthase activity	GO:0006189,'de novo' IMP biosynthetic process;GO:0009236,cobalamin biosynthetic process	elb:VO54_00754,path:elb00230,Purine metabolism
MCT2561865.1	MCT2561865.1|MCT2561865.1|MCT2561865.1		protein kinase [Chryseobacterium sp. pc1-10]
MCT2560782.1	MCT2560782.1|MCT2560782.1|MCT2560782.1		DEAD/DEAH box helicase [Chryseobacterium sp. pc1-10]		GO:0005524,ATP binding;GO:0004386,helicase activity;GO:0003676,nucleic acid binding
MCT2564449.1	MCT2564449.1|MCT2564449.1|MCT2564449.1		FixH family protein [Chryseobacterium sp. pc1-10]	GO:0016020,membrane
MCT2561090.1	MCT2561090.1|MCT2561090.1|MCT2561090.1		insulinase family protein [Chryseobacterium sp. pc1-10]		GO:0046872,metal ion binding;GO:0004222,metalloendopeptidase activity	GO:0006508,proteolysis
MCT2563349.1	MCT2563349.1|MCT2563349.1|MCT2563349.1		Fe-S cluster assembly protein SufB [Chryseobacterium sp. pc1-10]			GO:0016226,iron-sulfur cluster assembly
MCT2564090.1	MCT2564090.1|MCT2564090.1|MCT2564090.1		redox-regulated ATPase YchF [Chryseobacterium sp. pc1-10]		GO:0005524,ATP binding;GO:0016887,ATP hydrolysis activity;GO:0005525,GTP binding;GO:0043023,ribosomal large subunit binding
MCT2561517.1	MCT2561517.1|MCT2561517.1|MCT2561517.1		CCA tRNA nucleotidyltransferase [Chryseobacterium sp. pc1-10]		GO:0016779,nucleotidyltransferase activity;GO:0003723,RNA binding	GO:0031123,RNA 3'-end processing	elb:VO54_01306,path:elb03018,RNA degradation
MCT2563134.1	MCT2563134.1|MCT2563134.1|MCT2563134.1		hypothetical protein N0B48_14670 [Chryseobacterium sp. pc1-10]
MCT2564189.1	MCT2564189.1|MCT2564189.1|MCT2564189.1		PH domain-containing protein [Chryseobacterium sp. pc1-10]
MCT2564355.1	MCT2564355.1|MCT2564355.1|MCT2564355.1		beta-ketoacyl-ACP synthase III [Chryseobacterium sp. pc1-10]
MCT2562772.1	MCT2562772.1|MCT2562772.1|MCT2562772.1		hypothetical protein N0B48_12825 [Chryseobacterium sp. pc1-10]
MCT2560873.1	MCT2560873.1|MCT2560873.1|MCT2560873.1		ketol-acid reductoisomerase [Chryseobacterium sp. pc1-10]		GO:0016853,isomerase activity;GO:0004455,ketol-acid reductoisomerase activity;GO:0046872,metal ion binding	GO:0009097,isoleucine biosynthetic process;GO:0009099,valine biosynthetic process	elb:VO54_03217,path:elb00290,Valine, leucine and isoleucine biosynthesis;elb:VO54_03217,path:elb00770,Pantothenate and CoA biosynthesis
MCT2563069.1	MCT2563069.1|MCT2563069.1|MCT2563069.1		rhodanese-related sulfurtransferase [Chryseobacterium sp. pc1-10]		GO:0016705,oxidoreductase activity, acting on paired donors, with incorporation or reduction of molecular oxygen	GO:0006400,tRNA modification
MCT2561259.1	MCT2561259.1|MCT2561259.1|MCT2561259.1		hypothetical protein N0B48_05095 [Chryseobacterium sp. pc1-10]
MCT2563073.1	MCT2563073.1|MCT2563073.1|MCT2563073.1		putative LPS assembly protein LptD [Chryseobacterium sp. pc1-10]
MCT2564556.1	MCT2564556.1|MCT2564556.1|MCT2564556.1		excinuclease ABC subunit UvrB [Chryseobacterium sp. pc1-10]	GO:0005737,cytoplasm;GO:0009380,excinuclease repair complex	GO:0005524,ATP binding;GO:0016887,ATP hydrolysis activity;GO:0003677,DNA binding;GO:0009381,excinuclease ABC activity	GO:0006289,nucleotide-excision repair;GO:0009432,SOS response	elb:VO54_02563,path:elb03420,Nucleotide excision repair
MCT2563081.1	MCT2563081.1|MCT2563081.1|MCT2563081.1		T9SS type A sorting domain-containing protein [Chryseobacterium sp. pc1-10]
MCT2562677.1	MCT2562677.1|MCT2562677.1|MCT2562677.1		helix-turn-helix domain-containing protein [Chryseobacterium sp. pc1-10]		GO:0003678,DNA helicase activity	GO:0006281,DNA repair;GO:0000723,telomere maintenance
MCT2564491.1	MCT2564491.1|MCT2564491.1|MCT2564491.1		methylmalonyl-CoA mutase [Chryseobacterium sp. pc1-10]		GO:0031419,cobalamin binding;GO:0046872,metal ion binding;GO:0004494,methylmalonyl-CoA mutase activity
MCT2561109.1	MCT2561109.1|MCT2561109.1|MCT2561109.1		LysM peptidoglycan-binding domain-containing protein [Chryseobacterium sp. pc1-10]
MCT2563542.1	MCT2563542.1|MCT2563542.1|MCT2563542.1		translation elongation factor 4 [Chryseobacterium sp. pc1-10]	GO:0005886,plasma membrane	GO:0005525,GTP binding;GO:0003924,GTPase activity;GO:0043022,ribosome binding;GO:0003746,translation elongation factor activity	GO:0045727,positive regulation of translation
MCT2564483.1	MCT2564483.1|MCT2564483.1|MCT2564483.1		c-type cytochrome [Chryseobacterium sp. pc1-10]		GO:0009055,electron transfer activity;GO:0020037,heme binding
MCT2563205.1	MCT2563205.1|MCT2563205.1|MCT2563205.1		TIGR00730 family Rossman fold protein [Chryseobacterium sp. pc1-10]		GO:0016787,hydrolase activity	GO:0009691,cytokinin biosynthetic process
MCT2562676.1	MCT2562676.1|MCT2562676.1|MCT2562676.1		hypothetical protein N0B48_12340 [Chryseobacterium sp. pc1-10]
MCT2560879.1	MCT2560879.1|MCT2560879.1|MCT2560879.1		DUF1599 domain-containing protein [Chryseobacterium sp. pc1-10]
MCT2564500.1	MCT2564500.1|MCT2564500.1|MCT2564500.1		hypothetical protein N0B48_21595 [Chryseobacterium sp. pc1-10]	GO:0016020,membrane
MCT2563009.1	MCT2563009.1|MCT2563009.1|MCT2563009.1		30S ribosomal protein S4 [Chryseobacterium sp. pc1-10]	GO:0015935,small ribosomal subunit	GO:0019843,rRNA binding;GO:0003735,structural constituent of ribosome	GO:0006412,translation	elb:VO54_03006,path:elb03010,Ribosome
MCT2561116.1	MCT2561116.1|MCT2561116.1|MCT2561116.1		phage baseplate assembly protein V [Chryseobacterium sp. pc1-10]				elb:VO54_01050,path:elb03070,Bacterial secretion system
MCT2562021.1	MCT2562021.1|MCT2562021.1|MCT2562021.1		AIM24 family protein [Chryseobacterium sp. pc1-10]
MCT2561603.1	MCT2561603.1|MCT2561603.1|MCT2561603.1		hypothetical protein N0B48_06900 [Chryseobacterium sp. pc1-10]	GO:0016020,membrane
MCT2562546.1	MCT2562546.1|MCT2562546.1|MCT2562546.1		YceI family protein [Chryseobacterium sp. pc1-10]
MCT2561382.1	MCT2561382.1|MCT2561382.1|MCT2561382.1		NADH-quinone oxidoreductase subunit NuoF [Chryseobacterium sp. pc1-10]	GO:0045271,respiratory chain complex I	GO:0051539,4 iron, 4 sulfur cluster binding;GO:0010181,FMN binding;GO:0046872,metal ion binding;GO:0051287,NAD binding;GO:0008137,NADH dehydrogenase (ubiquinone) activity;GO:0048038,quinone binding		elb:VO54_01858,path:elb00190,Oxidative phosphorylation
MCT2562038.1	MCT2562038.1|MCT2562038.1|MCT2562038.1		TonB-dependent receptor plug domain-containing protein [Chryseobacterium sp. pc1-10]	GO:0009279,cell outer membrane
MCT2561501.1	MCT2561501.1|MCT2561501.1|MCT2561501.1		NAD(+) synthase [Chryseobacterium sp. pc1-10]	GO:0005737,cytoplasm	GO:0005524,ATP binding;GO:0004359,glutaminase activity;GO:0003952,NAD+ synthase (glutamine-hydrolyzing) activity;GO:0008795,NAD+ synthase activity	GO:0009435,NAD biosynthetic process	elb:VO54_01300,path:elb00760,Nicotinate and nicotinamide metabolism
MCT2562628.1	MCT2562628.1|MCT2562628.1|MCT2562628.1		orotidine-5'-phosphate decarboxylase [Chryseobacterium sp. pc1-10]		GO:0000287,magnesium ion binding;GO:0004588,orotate phosphoribosyltransferase activity;GO:0004590,orotidine-5'-phosphate decarboxylase activity	GO:0006207,'de novo' pyrimidine nucleobase biosynthetic process;GO:0044205,'de novo' UMP biosynthetic process	elb:VO54_01887,path:elb00240,Pyrimidine metabolism
MCT2563130.1	MCT2563130.1|MCT2563130.1|MCT2563130.1		ketoacyl-ACP synthase III [Chryseobacterium sp. pc1-10]	GO:0005737,cytoplasm	GO:0004315,3-oxoacyl-[acyl-carrier-protein] synthase activity;GO:0033818,beta-ketoacyl-acyl-carrier-protein synthase III activity	GO:0006633,fatty acid biosynthetic process	elb:VO54_02782,path:elb00061,Fatty acid biosynthesis
MCT2561395.1	MCT2561395.1|MCT2561395.1|MCT2561395.1		DUF5706 domain-containing protein [Chryseobacterium sp. pc1-10]	GO:0005886,plasma membrane	GO:0000166,nucleotide binding	GO:0051607,defense response to virus
MCT2563609.1	MCT2563609.1|MCT2563609.1|MCT2563609.1		UDP-N-acetylmuramoyl-L-alanine--D-glutamate ligase [Chryseobacterium sp. pc1-10]	GO:0005737,cytoplasm	GO:0005524,ATP binding;GO:0008764,UDP-N-acetylmuramoylalanine-D-glutamate ligase activity	GO:0007049,cell cycle;GO:0051301,cell division;GO:0071555,cell wall organization;GO:0009252,peptidoglycan biosynthetic process;GO:0008360,regulation of cell shape	elb:VO54_02524,path:elb00470,D-Amino acid metabolism;elb:VO54_02524,path:elb00550,Peptidoglycan biosynthesis
MCT2561286.1	MCT2561286.1|MCT2561286.1|MCT2561286.1		metallophosphatase [Chryseobacterium sp. pc1-10]
MCT2563487.1	MCT2563487.1|MCT2563487.1|MCT2563487.1		glycosyltransferase family 9 protein [Chryseobacterium sp. pc1-10]		GO:0016757,glycosyltransferase activity
MCT2561426.1	MCT2561426.1|MCT2561426.1|MCT2561426.1		DUF2892 domain-containing protein [Chryseobacterium sp. pc1-10]	GO:0016020,membrane
MCT2563682.1	MCT2563682.1|MCT2563682.1|MCT2563682.1		acetyl-CoA C-acyltransferase [Chryseobacterium sp. pc1-10]		GO:0016747,acyltransferase activity, transferring groups other than amino-acyl groups
MCT2560891.1	MCT2560891.1|MCT2560891.1|MCT2560891.1		alanine dehydrogenase [Chryseobacterium sp. pc1-10]		GO:0000286,alanine dehydrogenase activity	GO:0042853,L-alanine catabolic process	elb:VO54_03788,path:elb00250,Alanine, aspartate and glutamate metabolism;elb:VO54_03788,path:elb00430,Taurine and hypotaurine metabolism
MCT2563317.1	MCT2563317.1|MCT2563317.1|MCT2563317.1		50S ribosomal protein L25/general stress protein Ctc [Chryseobacterium sp. pc1-10]	GO:1990904,ribonucleoprotein complex;GO:0005840,ribosome	GO:0008097,5S rRNA binding;GO:0003735,structural constituent of ribosome	GO:0006412,translation	elb:VO54_02737,path:elb03010,Ribosome
MCT2563280.1	MCT2563280.1|MCT2563280.1|MCT2563280.1		hypothetical protein N0B48_15405 [Chryseobacterium sp. pc1-10]
MCT2563520.1	MCT2563520.1|MCT2563520.1|MCT2563520.1		patatin-like phospholipase family protein [Chryseobacterium sp. pc1-10]		GO:0016787,hydrolase activity	GO:0016042,lipid catabolic process
MCT2564630.1	MCT2564630.1|MCT2564630.1|MCT2564630.1		UDP-3-O-(3-hydroxymyristoyl)glucosamine N-acyltransferase [Chryseobacterium sp. pc1-10]		GO:0016410,N-acyltransferase activity	GO:0009245,lipid A biosynthetic process	elb:VO54_03793,path:elb00540,Lipopolysaccharide biosynthesis;elb:VO54_03797,path:elb00540,Lipopolysaccharide biosynthesis
MCT2560644.1	MCT2560644.1|MCT2560644.1|MCT2560644.1		DUF4349 domain-containing protein [Chryseobacterium sp. pc1-10]
MCT2561160.1	MCT2561160.1|MCT2561160.1|MCT2561160.1		homogentisate 1,2-dioxygenase [Chryseobacterium sp. pc1-10]		GO:0004411,homogentisate 1,2-dioxygenase activity	GO:0006559,L-phenylalanine catabolic process;GO:0006570,tyrosine metabolic process	elb:VO54_01259,path:elb00350,Tyrosine metabolism;elb:VO54_01259,path:elb00643,Styrene degradation
MCT2560634.1	MCT2560634.1|MCT2560634.1|MCT2560634.1		SusC/RagA family TonB-linked outer membrane protein [Chryseobacterium sp. pc1-10]	GO:0009279,cell outer membrane
MCT2561601.1	MCT2561601.1|MCT2561601.1|MCT2561601.1		hypothetical protein N0B48_06890 [Chryseobacterium sp. pc1-10]
MCT2560910.1	MCT2560910.1|MCT2560910.1|MCT2560910.1		L-serine ammonia-lyase [Chryseobacterium sp. pc1-10]		GO:0051539,4 iron, 4 sulfur cluster binding;GO:0003941,L-serine ammonia-lyase activity;GO:0046872,metal ion binding	GO:0006094,gluconeogenesis	elb:VO54_03782,path:elb00260,Glycine, serine and threonine metabolism;elb:VO54_03782,path:elb00270,Cysteine and methionine metabolism
MCT2560341.1	MCT2560341.1|MCT2560341.1|MCT2560341.1		3-phosphoserine/phosphohydroxythreonine transaminase [Chryseobacterium sp. pc1-10]	GO:0005737,cytoplasm	GO:0004648,O-phospho-L-serine;GO:0030170,pyridoxal phosphate binding	GO:0006564,L-serine biosynthetic process;GO:0008615,pyridoxine biosynthetic process	elb:VO54_00327,path:elb00680,Methane metabolism;elb:VO54_00327,path:elb00260,Glycine, serine and threonine metabolism;elb:VO54_00327,path:elb00270,Cysteine and methionine metabolism;elb:VO54_00327,path:elb00750,Vitamin B6 metabolism
MCT2561184.1	MCT2561184.1|MCT2561184.1|MCT2561184.1		hypothetical protein N0B48_04700 [Chryseobacterium sp. pc1-10]
MCT2561566.1	MCT2561566.1|MCT2561566.1|MCT2561566.1		aldehyde dehydrogenase [Chryseobacterium sp. pc1-10]		GO:0016620,oxidoreductase activity, acting on the aldehyde or oxo group of donors, NAD or NADP as acceptor
MCT2563084.1	MCT2563084.1|MCT2563084.1|MCT2563084.1		YncE family protein [Chryseobacterium sp. pc1-10]
MCT2562687.1	MCT2562687.1|MCT2562687.1|MCT2562687.1		signal peptide peptidase SppA [Chryseobacterium sp. pc1-10]	GO:0016020,membrane	GO:0008233,peptidase activity	GO:0006465,signal peptide processing
MCT2561197.1	MCT2561197.1|MCT2561197.1|MCT2561197.1		asparagine synthase B [Chryseobacterium sp. pc1-10]		GO:0004066,asparagine synthase (glutamine-hydrolyzing) activity;GO:0005524,ATP binding	GO:0006529,asparagine biosynthetic process;GO:0006541,glutamine metabolic process	elb:VO54_01594,path:elb00250,Alanine, aspartate and glutamate metabolism;elb:VO54_03340,path:elb00250,Alanine, aspartate and glutamate metabolism
MCT2563328.1	MCT2563328.1|MCT2563328.1|MCT2563328.1		SPOR domain-containing protein [Chryseobacterium sp. pc1-10]		GO:0042834,peptidoglycan binding
MCT2564544.1	MCT2564544.1|MCT2564544.1|MCT2564544.1		50S ribosomal protein L21 [Chryseobacterium sp. pc1-10]	GO:0005737,cytoplasm;GO:1990904,ribonucleoprotein complex;GO:0005840,ribosome	GO:0019843,rRNA binding;GO:0003735,structural constituent of ribosome	GO:0006412,translation	elb:VO54_02551,path:elb03010,Ribosome
MCT2560681.1	MCT2560681.1|MCT2560681.1|MCT2560681.1		bifunctional demethylmenaquinone methyltransferase/2-methoxy-6-polyprenyl-1,4-benzoquinol methylase UbiE [Chryseobacterium sp. pc1-10]		GO:0043770,demethylmenaquinone methyltransferase activity;GO:0102094,S-adenosylmethionine;GO:0102955,S-adenosylmethionine;GO:0102027,S-adenosylmethionine	GO:0009234,menaquinone biosynthetic process;GO:0032259,methylation	elb:VO54_01155,path:elb00130,Ubiquinone and other terpenoid-quinone biosynthesis
MCT2562936.1	MCT2562936.1|MCT2562936.1|MCT2562936.1		N-acetyl-alpha-D-glucosaminyl L-malate synthase BshA [Chryseobacterium sp. pc1-10]		GO:0004373,glycogen (starch) synthase activity	GO:0071793,bacillithiol biosynthetic process
MCT2562849.1	MCT2562849.1|MCT2562849.1|MCT2562849.1		peptidase domain-containing ABC transporter [Chryseobacterium sp. pc1-10]	GO:0016020,membrane	GO:0140359,ABC-type transporter activity;GO:0005524,ATP binding;GO:0016887,ATP hydrolysis activity;GO:0008233,peptidase activity	GO:0006508,proteolysis
MCT2564263.1	MCT2564263.1|MCT2564263.1|MCT2564263.1		electron transfer flavoprotein subunit beta/FixA family protein [Chryseobacterium sp. pc1-10]		GO:0009055,electron transfer activity
MCT2561592.1	MCT2561592.1|MCT2561592.1|MCT2561592.1		lysophospholipid acyltransferase family protein [Chryseobacterium sp. pc1-10]		GO:0016746,acyltransferase activity
MCT2564218.1	MCT2564218.1|MCT2564218.1|MCT2564218.1		thioredoxin family protein [Chryseobacterium sp. pc1-10]	GO:0005886,plasma membrane	GO:0047134,protein-disulfide reductase (NAD(P)) activity	GO:0017004,cytochrome complex assembly
MCT2561177.1	MCT2561177.1|MCT2561177.1|MCT2561177.1		UvrD-helicase domain-containing protein [Chryseobacterium sp. pc1-10]		GO:0005524,ATP binding;GO:0003677,DNA binding;GO:0003678,DNA helicase activity;GO:0016787,hydrolase activity;GO:0016887,ATP hydrolysis activity		elb:VO54_01141,path:elb03420,Nucleotide excision repair;elb:VO54_01141,path:elb03430,Mismatch repair;elb:VO54_03612,path:elb03420,Nucleotide excision repair;elb:VO54_03612,path:elb03430,Mismatch repair
MCT2564082.1	MCT2564082.1|MCT2564082.1|MCT2564082.1		RNA-binding transcriptional accessory protein [Chryseobacterium sp. pc1-10]		GO:0003677,DNA binding	GO:0006281,DNA repair
MCT2562906.1	MCT2562906.1|MCT2562906.1|MCT2562906.1		zinc metalloprotease [Chryseobacterium sp. pc1-10]		GO:0008237,metallopeptidase activity
MCT2562155.1	MCT2562155.1|MCT2562155.1|MCT2562155.1		deoxynucleoside kinase [Chryseobacterium sp. pc1-10]		GO:0005524,ATP binding;GO:0004137,deoxycytidine kinase activity	GO:0016310,phosphorylation	elb:VO54_00049,path:elb00230,Purine metabolism;elb:VO54_00049,path:elb00240,Pyrimidine metabolism
MCT2564312.1	MCT2564312.1|MCT2564312.1|MCT2564312.1		aminotransferase class I/II-fold pyridoxal phosphate-dependent enzyme [Chryseobacterium sp. pc1-10]		GO:0004069,L-aspartate;GO:0030170,pyridoxal phosphate binding	GO:0009058,biosynthetic process	elb:VO54_00088,path:elb00250,Alanine, aspartate and glutamate metabolism;elb:VO54_00088,path:elb00270,Cysteine and methionine metabolism;elb:VO54_00088,path:elb00220,Arginine biosynthesis;elb:VO54_00088,path:elb00330,Arginine and proline metabolism;elb:VO54_00088,path:elb00350,Tyrosine metabolism;elb:VO54_00088,path:elb00360,Phenylalanine metabolism;elb:VO54_00088,path:elb00400,Phenylalanine, tyr…
MCT2563511.1	MCT2563511.1|MCT2563511.1|MCT2563511.1		5'/3'-nucleotidase SurE [Chryseobacterium sp. pc1-10]	GO:0005737,cytoplasm	GO:0046872,metal ion binding;GO:0000166,nucleotide binding;GO:0106411,XMP 5'-nucleosidase activity		elb:VO54_02596,path:elb00230,Purine metabolism;elb:VO54_02596,path:elb00240,Pyrimidine metabolism;elb:VO54_02596,path:elb00760,Nicotinate and nicotinamide metabolism
MCT2561136.1	MCT2561136.1|MCT2561136.1|MCT2561136.1		hypothetical protein N0B48_04460 [Chryseobacterium sp. pc1-10]
MCT2563544.1	MCT2563544.1|MCT2563544.1|MCT2563544.1		DUF1579 domain-containing protein [Chryseobacterium sp. pc1-10]
MCT2561189.1	MCT2561189.1|MCT2561189.1|MCT2561189.1		NAD(P)/FAD-dependent oxidoreductase [Chryseobacterium sp. pc1-10]		GO:0004324,ferredoxin-NADP+ reductase activity;GO:0050660,flavin adenine dinucleotide binding;GO:0050661,NADP binding
MCT2563610.1	MCT2563610.1|MCT2563610.1|MCT2563610.1		phospho-N-acetylmuramoyl-pentapeptide-transferase [Chryseobacterium sp. pc1-10]	GO:0005886,plasma membrane	GO:0046872,metal ion binding;GO:0008963,phospho-N-acetylmuramoyl-pentapeptide-transferase activity;GO:0051992,UDP-N-acetylmuramoyl-L-alanyl-D-glutamyl-meso-2,6-diaminopimelyl-D-alanyl-D-alanine	GO:0007049,cell cycle;GO:0051301,cell division;GO:0071555,cell wall organization;GO:0009252,peptidoglycan biosynthetic process;GO:0008360,regulation of cell shape	elb:VO54_02525,path:elb00550,Peptidoglycan biosynthesis;elb:VO54_02525,path:elb01502,Vancomycin resistance
MCT2561864.1	MCT2561864.1|MCT2561864.1|MCT2561864.1		restriction endonuclease subunit S [Chryseobacterium sp. pc1-10]
MCT2560620.1	MCT2560620.1|MCT2560620.1|MCT2560620.1		phosphoribosylamine--glycine ligase [Chryseobacterium sp. pc1-10]		GO:0005524,ATP binding;GO:0046872,metal ion binding;GO:0004637,phosphoribosylamine-glycine ligase activity	GO:0006189,'de novo' IMP biosynthetic process;GO:0009113,purine nucleobase biosynthetic process	elb:VO54_00741,path:elb00230,Purine metabolism
MCT2560262.1	MCT2560262.1|MCT2560262.1|MCT2560262.1		M28 family metallopeptidase [Chryseobacterium sp. pc1-10]		GO:0004177,aminopeptidase activity;GO:0008235,metalloexopeptidase activity	GO:0006508,proteolysis
MCT2560856.1	MCT2560856.1|MCT2560856.1|MCT2560856.1		alpha/beta hydrolase [Chryseobacterium sp. pc1-10]
MCT2562768.1	MCT2562768.1|MCT2562768.1|MCT2562768.1		hypothetical protein N0B48_12805 [Chryseobacterium sp. pc1-10]	GO:0016020,membrane
MCT2564138.1	MCT2564138.1|MCT2564138.1|MCT2564138.1		M1 family metallopeptidase [Chryseobacterium sp. pc1-10]		GO:0008237,metallopeptidase activity;GO:0008270,zinc ion binding
MCT2564015.1	MCT2564015.1|MCT2564015.1|MCT2564015.1		3-deoxy-8-phosphooctulonate synthase [Chryseobacterium sp. pc1-10]	GO:0005737,cytoplasm	GO:0008676,3-deoxy-8-phosphooctulonate synthase activity	GO:0009103,lipopolysaccharide biosynthetic process	elb:VO54_00115,path:elb00540,Lipopolysaccharide biosynthesis
MCT2563770.1	MCT2563770.1|MCT2563770.1|MCT2563770.1		membrane dipeptidase [Chryseobacterium sp. pc1-10]		GO:0070573,metallodipeptidase activity	GO:0006508,proteolysis
MCT2561712.1	MCT2561712.1|MCT2561712.1|MCT2561712.1		TetR/AcrR family transcriptional regulator [Chryseobacterium sp. pc1-10]		GO:0003677,DNA binding
MCT2562959.1	MCT2562959.1|MCT2562959.1|MCT2562959.1		Fic family protein [Chryseobacterium sp. pc1-10]
MCT2560883.1	MCT2560883.1|MCT2560883.1|MCT2560883.1		triose-phosphate isomerase [Chryseobacterium sp. pc1-10]	GO:0005737,cytoplasm	GO:0004807,triose-phosphate isomerase activity	GO:0006094,gluconeogenesis;GO:0006096,glycolytic process	elb:VO54_01349,path:elb00010,Glycolysis / Gluconeogenesis;elb:VO54_01349,path:elb00051,Fructose and mannose metabolism;elb:VO54_01349,path:elb00562,Inositol phosphate metabolism
MCT2562165.1	MCT2562165.1|MCT2562165.1|MCT2562165.1		hypothetical protein N0B48_09715 [Chryseobacterium sp. pc1-10]
MCT2563094.1	MCT2563094.1|MCT2563094.1|MCT2563094.1		heavy metal translocating P-type ATPase [Chryseobacterium sp. pc1-10]	GO:0005886,plasma membrane	GO:0005524,ATP binding;GO:0016887,ATP hydrolysis activity;GO:0019829,ATPase-coupled monoatomic cation transmembrane transporter activity;GO:0046872,metal ion binding
MCT2561041.1	MCT2561041.1|MCT2561041.1|MCT2561041.1		signal peptidase I [Chryseobacterium sp. pc1-10]	GO:0016020,membrane	GO:0004252,serine-type endopeptidase activity	GO:0006465,signal peptide processing
MCT2563126.1	MCT2563126.1|MCT2563126.1|MCT2563126.1		glucose-1-phosphate thymidylyltransferase RfbA [Chryseobacterium sp. pc1-10]		GO:0008879,glucose-1-phosphate thymidylyltransferase activity;GO:0046872,metal ion binding	GO:0045226,extracellular polysaccharide biosynthetic process
MCT2562620.1	MCT2562620.1|MCT2562620.1|MCT2562620.1		Lrp/AsnC ligand binding domain-containing protein [Chryseobacterium sp. pc1-10]		GO:0043565,sequence-specific DNA binding
MCT2560370.1	MCT2560370.1|MCT2560370.1|MCT2560370.1		DNA polymerase III subunit gamma/tau [Chryseobacterium sp. pc1-10]	GO:0009360,DNA polymerase III complex	GO:0005524,ATP binding;GO:0003677,DNA binding;GO:0003887,DNA-directed DNA polymerase activity	GO:0006260,DNA replication	elb:VO54_00710,path:elb03030,DNA replication;elb:VO54_00710,path:elb03430,Mismatch repair;elb:VO54_00710,path:elb03440,Homologous recombination
MCT2563198.1	MCT2563198.1|MCT2563198.1|MCT2563198.1		aspartate-semialdehyde dehydrogenase [Chryseobacterium sp. pc1-10]		GO:0004073,aspartate-semialdehyde dehydrogenase activity;GO:0051287,NAD binding;GO:0050661,NADP binding;GO:0046983,protein dimerization activity	GO:0071266,'de novo' L-methionine biosynthetic process;GO:0019877,diaminopimelate biosynthetic process;GO:0009097,isoleucine biosynthetic process;GO:0009089,lysine biosynthetic process via diaminopimelate;GO:0009088,threonine biosynthetic process	elb:VO54_02885,path:elb00260,Glycine, serine and threonine metabolism;elb:VO54_02885,path:elb00270,Cysteine and methionine metabolism;elb:VO54_02885,path:elb00300,Lysine biosynthesis;elb:VO54_02885,path:elb00261,Monobactam biosynthesis
MCT2562406.1	MCT2562406.1|MCT2562406.1|MCT2562406.1		aldehyde dehydrogenase family protein [Chryseobacterium sp. pc1-10]		GO:0016620,oxidoreductase activity, acting on the aldehyde or oxo group of donors, NAD or NADP as acceptor
MCT2564102.1	MCT2564102.1|MCT2564102.1|MCT2564102.1		type IIA DNA topoisomerase subunit B [Chryseobacterium sp. pc1-10]		GO:0005524,ATP binding;GO:0003677,DNA binding;GO:0003918,DNA topoisomerase type II (double strand cut, ATP-hydrolyzing) activity;GO:0046872,metal ion binding	GO:0006265,DNA topological change
MCT2563210.1	MCT2563210.1|MCT2563210.1|MCT2563210.1		carboxypeptidase-like regulatory domain-containing protein [Chryseobacterium sp. pc1-10]
MCT2564503.1	MCT2564503.1|MCT2564503.1|MCT2564503.1		class II fumarate hydratase [Chryseobacterium sp. pc1-10]	GO:0045239,tricarboxylic acid cycle enzyme complex	GO:0004333,fumarate hydratase activity	GO:0006106,fumarate metabolic process;GO:0006099,tricarboxylic acid cycle	elb:VO54_02781,path:elb00020,Citrate cycle (TCA cycle);elb:VO54_02781,path:elb00620,Pyruvate metabolism
MCT2563603.1	MCT2563603.1|MCT2563603.1|MCT2563603.1		cell division protein FtsZ [Chryseobacterium sp. pc1-10]	GO:0032153,cell division site;GO:0005737,cytoplasm	GO:0005525,GTP binding;GO:0003924,GTPase activity	GO:0000917,division septum assembly;GO:0043093,FtsZ-dependent cytokinesis;GO:0051258,protein polymerization
MCT2562357.1	MCT2562357.1|MCT2562357.1|MCT2562357.1		hypothetical protein N0B48_10680 [Chryseobacterium sp. pc1-10]	GO:0016020,membrane	GO:0003700,DNA-binding transcription factor activity;GO:0043565,sequence-specific DNA binding
MCT2564314.1	MCT2564314.1|MCT2564314.1|MCT2564314.1		3-deoxy-manno-octulosonate cytidylyltransferase [Chryseobacterium sp. pc1-10]	GO:0005737,cytoplasm	GO:0008690,3-deoxy-manno-octulosonate cytidylyltransferase activity	GO:0033468,CMP-keto-3-deoxy-D-manno-octulosonic acid biosynthetic process;GO:0009103,lipopolysaccharide biosynthetic process	elb:VO54_00089,path:elb00540,Lipopolysaccharide biosynthesis
MCT2561908.1	MCT2561908.1|MCT2561908.1|MCT2561908.1		LytTR family transcriptional regulator DNA-binding domain-containing protein [Chryseobacterium sp. pc1-10]		GO:0003677,DNA binding;GO:0000156,phosphorelay response regulator activity
MCT2563183.1	MCT2563183.1|MCT2563183.1|MCT2563183.1		GH3 auxin-responsive promoter family protein [Chryseobacterium sp. pc1-10]
MCT2562159.1	MCT2562159.1|MCT2562159.1|MCT2562159.1		SusC/RagA family TonB-linked outer membrane protein [Chryseobacterium sp. pc1-10]	GO:0009279,cell outer membrane
MCT2561918.1	MCT2561918.1|MCT2561918.1|MCT2561918.1		condensation domain-containing protein [Chryseobacterium sp. pc1-10]
MCT2563709.1	MCT2563709.1|MCT2563709.1|MCT2563709.1		DNA translocase FtsK [Chryseobacterium sp. pc1-10]	GO:0005886,plasma membrane	GO:0005524,ATP binding;GO:0003677,DNA binding
MCT2563786.1	MCT2563786.1|MCT2563786.1|MCT2563786.1		SatD family protein [Chryseobacterium sp. pc1-10]
MCT2564202.1	MCT2564202.1|MCT2564202.1|MCT2564202.1		hypothetical protein N0B48_20100 [Chryseobacterium sp. pc1-10]		GO:0005524,ATP binding;GO:0046872,metal ion binding
MCT2564281.1	MCT2564281.1|MCT2564281.1|MCT2564281.1		proline dehydrogenase family protein [Chryseobacterium sp. pc1-10]		GO:0004657,proline dehydrogenase activity	GO:0006562,proline catabolic process	elb:VO54_00304,path:elb00330,Arginine and proline metabolism
MCT2564272.1	MCT2564272.1|MCT2564272.1|MCT2564272.1		acetyl-CoA C-acyltransferase [Chryseobacterium sp. pc1-10]		GO:0003985,acetyl-CoA C-acetyltransferase activity		elb:VO54_00440,path:elb00620,Pyruvate metabolism;elb:VO54_00440,path:elb00630,Glyoxylate and dicarboxylate metabolism;elb:VO54_00440,path:elb00650,Butanoate metabolism;elb:VO54_00440,path:elb00071,Fatty acid degradation;elb:VO54_00440,path:elb00280,Valine, leucine and isoleucine degradation;elb:VO54_00440,path:elb00310,Lysine degradation;elb:VO54_00440,path:elb00380,Tryptophan metabolism;elb:VO54…
MCT2561450.1	MCT2561450.1|MCT2561450.1|MCT2561450.1		histidine ammonia-lyase [Chryseobacterium sp. pc1-10]	GO:0005737,cytoplasm	GO:0004397,histidine ammonia-lyase activity	GO:0019556,histidine catabolic process to glutamate and formamide;GO:0019557,histidine catabolic process to glutamate and formate
MCT2564512.1	MCT2564512.1|MCT2564512.1|MCT2564512.1		outer membrane protein assembly factor BamD [Chryseobacterium sp. pc1-10]
MCT2562765.1	MCT2562765.1|MCT2562765.1|MCT2562765.1		insulinase family protein [Chryseobacterium sp. pc1-10]		GO:0046872,metal ion binding;GO:0004222,metalloendopeptidase activity	GO:0006508,proteolysis
MCT2564661.1	MCT2564661.1|MCT2564661.1|MCT2564661.1		Gfo/Idh/MocA family oxidoreductase [Chryseobacterium sp. pc1-10]		GO:0000166,nucleotide binding;GO:0016491,oxidoreductase activity		elb:VO54_01988,path:elb00562,Inositol phosphate metabolism
MCT2561389.1	MCT2561389.1|MCT2561389.1|MCT2561389.1		NADH-quinone oxidoreductase subunit L [Chryseobacterium sp. pc1-10]	GO:0016020,membrane	GO:0008137,NADH dehydrogenase (ubiquinone) activity	GO:0042773,ATP synthesis coupled electron transport	elb:VO54_01865,path:elb00190,Oxidative phosphorylation
MCT2563048.1	MCT2563048.1|MCT2563048.1|MCT2563048.1		30S ribosomal protein S10 [Chryseobacterium sp. pc1-10]	GO:1990904,ribonucleoprotein complex;GO:0005840,ribosome	GO:0003735,structural constituent of ribosome;GO:0000049,tRNA binding	GO:0006412,translation	elb:VO54_02964,path:elb03010,Ribosome
MCT2564209.1	MCT2564209.1|MCT2564209.1|MCT2564209.1		glucose-1-phosphate adenylyltransferase [Chryseobacterium sp. pc1-10]		GO:0005524,ATP binding;GO:0008878,glucose-1-phosphate adenylyltransferase activity	GO:0005978,glycogen biosynthetic process
MCT2564573.1	MCT2564573.1|MCT2564573.1|MCT2564573.1		polyphosphate kinase 1 [Chryseobacterium sp. pc1-10]	GO:0009358,polyphosphate kinase complex	GO:0005524,ATP binding;GO:0046872,metal ion binding;GO:0008976,polyphosphate kinase activity	GO:0016310,phosphorylation;GO:0006799,polyphosphate biosynthetic process	elb:VO54_01901,path:elb00190,Oxidative phosphorylation;elb:VO54_01901,path:elb03018,RNA degradation
MCT2564627.1	MCT2564627.1|MCT2564627.1|MCT2564627.1		elongation factor P [Chryseobacterium sp. pc1-10]	GO:0005737,cytoplasm	GO:0003746,translation elongation factor activity
MCT2563484.1	MCT2563484.1|MCT2563484.1|MCT2563484.1		TolC family protein [Chryseobacterium sp. pc1-10]		GO:0015562,efflux transmembrane transporter activity		elb:VO54_02770,path:elb03070,Bacterial secretion system;elb:VO54_02770,path:elb02020,Two-component system;elb:VO54_02770,path:elb01501,beta-Lactam resistance;elb:VO54_02770,path:elb01503,Cationic antimicrobial peptide (CAMP) resistance;elb:VO54_02736,path:elb03070,Bacterial secretion system;elb:VO54_02736,path:elb02020,Two-component system;elb:VO54_02736,path:elb01501,beta-Lactam resistance;elb:V…
MCT2563473.1	MCT2563473.1|MCT2563473.1|MCT2563473.1		biopolymer transporter ExbD [Chryseobacterium sp. pc1-10]	GO:0005886,plasma membrane	GO:0022857,transmembrane transporter activity	GO:0015031,protein transport
MCT2564418.1	MCT2564418.1|MCT2564418.1|MCT2564418.1		beta-lactamase family protein [Chryseobacterium sp. pc1-10]	GO:0016020,membrane
MCT2564625.1	MCT2564625.1|MCT2564625.1|MCT2564625.1		succinate--CoA ligase subunit alpha [Chryseobacterium sp. pc1-10]		GO:0000166,nucleotide binding;GO:0004775,succinate-CoA ligase (ADP-forming) activity	GO:0006099,tricarboxylic acid cycle	elb:VO54_03798,path:elb00020,Citrate cycle (TCA cycle);elb:VO54_03798,path:elb00640,Propanoate metabolism;elb:VO54_03798,path:elb00660,C5-Branched dibasic acid metabolism
MCT2560622.1	MCT2560622.1|MCT2560622.1|MCT2560622.1		phosphoribosylglycinamide formyltransferase [Chryseobacterium sp. pc1-10]		GO:0004644,phosphoribosylglycinamide formyltransferase activity	GO:0006189,'de novo' IMP biosynthetic process	elb:VO54_00743,path:elb00230,Purine metabolism;elb:VO54_00743,path:elb00670,One carbon pool by folate
MCT2561472.1	MCT2561472.1|MCT2561472.1|MCT2561472.1		anion permease [Chryseobacterium sp. pc1-10]	GO:0016020,membrane	GO:0022857,transmembrane transporter activity
MCT2562167.1	MCT2562167.1|MCT2562167.1|MCT2562167.1		adenylosuccinate lyase [Chryseobacterium sp. pc1-10]		GO:0070626,(S)-2-(5-amino-1-(5-phospho-D-ribosyl)imidazole-4-carboxamido) succinate lyase (fumarate-forming) activity;GO:0004018,N6-(1,2-dicarboxyethyl)AMP AMP-lyase (fumarate-forming) activity	GO:0044208,'de novo' AMP biosynthetic process;GO:0006189,'de novo' IMP biosynthetic process
MCT2560996.1	MCT2560996.1|MCT2560996.1|MCT2560996.1		lipocalin family protein [Chryseobacterium sp. pc1-10]
MCT2561256.1	MCT2561256.1|MCT2561256.1|MCT2561256.1		pantoate--beta-alanine ligase [Chryseobacterium sp. pc1-10]	GO:0005737,cytoplasm	GO:0005524,ATP binding;GO:0004592,pantoate-beta-alanine ligase activity	GO:0015940,pantothenate biosynthetic process	elb:VO54_03369,path:elb00410,beta-Alanine metabolism;elb:VO54_03369,path:elb00770,Pantothenate and CoA biosynthesis
MCT2562547.1	MCT2562547.1|MCT2562547.1|MCT2562547.1		bifunctional alpha/beta hydrolase/class I SAM-dependent methyltransferase [Chryseobacterium sp. pc1-10]
MCT2563024.1	MCT2563024.1|MCT2563024.1|MCT2563024.1		50S ribosomal protein L14 [Chryseobacterium sp. pc1-10]	GO:0015934,large ribosomal subunit	GO:0019843,rRNA binding;GO:0003735,structural constituent of ribosome	GO:0006412,translation	elb:VO54_02992,path:elb03010,Ribosome
MCT2561384.1	MCT2561384.1|MCT2561384.1|MCT2561384.1		2Fe-2S iron-sulfur cluster-binding protein [Chryseobacterium sp. pc1-10]	GO:0016020,membrane	GO:0051539,4 iron, 4 sulfur cluster binding;GO:0008137,NADH dehydrogenase (ubiquinone) activity	GO:0042773,ATP synthesis coupled electron transport	elb:VO54_01860,path:elb00190,Oxidative phosphorylation
MCT2560277.1	MCT2560277.1|MCT2560277.1|MCT2560277.1		DUF4153 domain-containing protein [Chryseobacterium sp. pc1-10]
MCT2563293.1	MCT2563293.1|MCT2563293.1|MCT2563293.1		hypothetical protein N0B48_15470 [Chryseobacterium sp. pc1-10]
MCT2564036.1	MCT2564036.1|MCT2564036.1|MCT2564036.1		DUF4377 domain-containing protein [Chryseobacterium sp. pc1-10]
MCT2560680.1	MCT2560680.1|MCT2560680.1|MCT2560680.1		PorT family protein [Chryseobacterium sp. pc1-10]
MCT2562900.1	MCT2562900.1|MCT2562900.1|MCT2562900.1		1,2-phenylacetyl-CoA epoxidase subunit A [Chryseobacterium sp. pc1-10]		GO:0097266,phenylacetyl-CoA 1,2-epoxidase activity	GO:0010124,phenylacetate catabolic process	elb:VO54_03173,path:elb00360,Phenylalanine metabolism
MCT2564420.1	MCT2564420.1|MCT2564420.1|MCT2564420.1		acyl-CoA thioesterase [Chryseobacterium sp. pc1-10]		GO:0016790,thiolester hydrolase activity
MCT2561121.1	MCT2561121.1|MCT2561121.1|MCT2561121.1		type VI secretion system transmembrane protein TssO [Chryseobacterium sp. pc1-10]	GO:0016020,membrane
MCT2564226.1	MCT2564226.1|MCT2564226.1|MCT2564226.1		30S ribosomal protein S6 [Chryseobacterium sp. pc1-10]	GO:1990904,ribonucleoprotein complex;GO:0005840,ribosome	GO:0019843,rRNA binding;GO:0003735,structural constituent of ribosome	GO:0006412,translation	elb:VO54_00241,path:elb03010,Ribosome
MCT2563771.1	MCT2563771.1|MCT2563771.1|MCT2563771.1		hypothetical protein N0B48_17925 [Chryseobacterium sp. pc1-10]
MCT2564385.1	MCT2564385.1|MCT2564385.1|MCT2564385.1		3-oxoacyl-ACP reductase FabG [Chryseobacterium sp. pc1-10]		GO:0004316,3-oxoacyl-[acyl-carrier-protein] reductase (NADPH) activity;GO:0051287,NAD binding	GO:0006633,fatty acid biosynthetic process	elb:VO54_02601,path:elb00061,Fatty acid biosynthesis;elb:VO54_02601,path:elb00780,Biotin metabolism;elb:VO54_03061,path:elb00051,Fructose and mannose metabolism;elb:VO54_03707,path:elb00061,Fatty acid biosynthesis;elb:VO54_03707,path:elb00780,Biotin metabolism
MCT2561452.1	MCT2561452.1|MCT2561452.1|MCT2561452.1		excinuclease ABC subunit UvrC [Chryseobacterium sp. pc1-10]	GO:0005737,cytoplasm;GO:0009380,excinuclease repair complex	GO:0003677,DNA binding;GO:0009381,excinuclease ABC activity	GO:0006289,nucleotide-excision repair;GO:0009432,SOS response	elb:VO54_02241,path:elb03420,Nucleotide excision repair
MCT2563529.1	MCT2563529.1|MCT2563529.1|MCT2563529.1		LD-carboxypeptidase [Chryseobacterium sp. pc1-10]		GO:0004180,carboxypeptidase activity
MCT2564518.1	MCT2564518.1|MCT2564518.1|MCT2564518.1		hypothetical protein N0B48_21685 [Chryseobacterium sp. pc1-10]
MCT2560798.1	MCT2560798.1|MCT2560798.1|MCT2560798.1		permease-like cell division protein FtsX [Chryseobacterium sp. pc1-10]	GO:0005886,plasma membrane		GO:0007049,cell cycle;GO:0051301,cell division	elb:VO54_00480,path:elb02010,ABC transporters
MCT2560548.1	MCT2560548.1|MCT2560548.1|MCT2560548.1		carbamoyl phosphate synthase small subunit [Chryseobacterium sp. pc1-10]		GO:0005524,ATP binding;GO:0004088,carbamoyl-phosphate synthase (glutamine-hydrolyzing) activity	GO:0006207,'de novo' pyrimidine nucleobase biosynthetic process;GO:0044205,'de novo' UMP biosynthetic process;GO:0006526,arginine biosynthetic process;GO:0006541,glutamine metabolic process	elb:VO54_00638,path:elb00240,Pyrimidine metabolism;elb:VO54_00638,path:elb00250,Alanine, aspartate and glutamate metabolism
MCT2560342.1	MCT2560342.1|MCT2560342.1|MCT2560342.1		D-2-hydroxyacid dehydrogenase [Chryseobacterium sp. pc1-10]		GO:0051287,NAD binding;GO:0004617,phosphoglycerate dehydrogenase activity		elb:VO54_00326,path:elb00680,Methane metabolism;elb:VO54_00326,path:elb00260,Glycine, serine and threonine metabolism;elb:VO54_00326,path:elb00270,Cysteine and methionine metabolism;elb:VO54_00658,path:elb00680,Methane metabolism;elb:VO54_00658,path:elb00260,Glycine, serine and threonine metabolism;elb:VO54_00658,path:elb00270,Cysteine and methionine metabolism;elb:VO54_02856,path:elb00680,Methan…
MCT2564479.1	MCT2564479.1|MCT2564479.1|MCT2564479.1		M48 family metallopeptidase [Chryseobacterium sp. pc1-10]		GO:0046872,metal ion binding;GO:0004222,metalloendopeptidase activity	GO:0006508,proteolysis
MCT2562367.1	MCT2562367.1|MCT2562367.1|MCT2562367.1		preprotein translocase subunit YajC [Chryseobacterium sp. pc1-10]	GO:0005886,plasma membrane			elb:VO54_02292,path:elb03060,Protein export;elb:VO54_02292,path:elb03070,Bacterial secretion system;elb:VO54_02292,path:elb02024,Quorum sensing
MCT2563904.1	MCT2563904.1|MCT2563904.1|MCT2563904.1		FAD-binding dehydrogenase [Chryseobacterium sp. pc1-10]		GO:0016627,oxidoreductase activity, acting on the CH-CH group of donors
MCT2563006.1	MCT2563006.1|MCT2563006.1|MCT2563006.1		hypothetical protein N0B48_14015 [Chryseobacterium sp. pc1-10]
MCT2560330.1	MCT2560330.1|MCT2560330.1|MCT2560330.1		16S rRNA (guanine(527)-N(7))-methyltransferase RsmG [Chryseobacterium sp. pc1-10]	GO:0005737,cytoplasm	GO:0070043,rRNA (guanine-N7-)-methyltransferase activity
MCT2564617.1	MCT2564617.1|MCT2564617.1|MCT2564617.1		LPS export ABC transporter ATP-binding protein [Chryseobacterium sp. pc1-10]	GO:0043190,ATP-binding cassette (ABC) transporter complex	GO:0005524,ATP binding;GO:0016787,hydrolase activity	GO:0055085,transmembrane transport	elb:VO54_03353,path:elb02010,ABC transporters
MCT2563014.1	MCT2563014.1|MCT2563014.1|MCT2563014.1		preprotein translocase subunit SecY [Chryseobacterium sp. pc1-10]	GO:0005886,plasma membrane		GO:0065002,intracellular protein transmembrane transport;GO:0006605,protein targeting;GO:0043952,protein transport by the Sec complex	elb:VO54_03002,path:elb03060,Protein export;elb:VO54_03002,path:elb03070,Bacterial secretion system;elb:VO54_03002,path:elb02024,Quorum sensing
MCT2560871.1	MCT2560871.1|MCT2560871.1|MCT2560871.1		M20/M25/M40 family metallo-hydrolase [Chryseobacterium sp. pc1-10]		GO:0008235,metalloexopeptidase activity	GO:0006508,proteolysis
MCT2563331.1	MCT2563331.1|MCT2563331.1|MCT2563331.1		polysulfide reductase NrfD [Chryseobacterium sp. pc1-10]	GO:0005886,plasma membrane
MCT2561662.1	MCT2561662.1|MCT2561662.1|MCT2561662.1		DEAD/DEAH box helicase [Chryseobacterium sp. pc1-10]		GO:0005524,ATP binding;GO:0016787,hydrolase activity;GO:0003676,nucleic acid binding;GO:0003724,RNA helicase activity
MCT2563197.1	MCT2563197.1|MCT2563197.1|MCT2563197.1		hypothetical protein N0B48_14985 [Chryseobacterium sp. pc1-10]	GO:0016020,membrane
MCT2563047.1	MCT2563047.1|MCT2563047.1|MCT2563047.1		TonB-dependent siderophore receptor [Chryseobacterium sp. pc1-10]	GO:0009279,cell outer membrane	GO:0030246,carbohydrate binding;GO:0015343,siderophore-iron transmembrane transporter activity;GO:0038023,signaling receptor activity
MCT2562383.1	MCT2562383.1|MCT2562383.1|MCT2562383.1		lipid-A-disaccharide synthase [Chryseobacterium sp. pc1-10]		GO:0008915,lipid-A-disaccharide synthase activity	GO:0009245,lipid A biosynthetic process
MCT2563778.1	MCT2563778.1|MCT2563778.1|MCT2563778.1		thioredoxin family protein [Chryseobacterium sp. pc1-10]
MCT2560276.1	MCT2560276.1|MCT2560276.1|MCT2560276.1		BlaI/MecI/CopY family transcriptional regulator [Chryseobacterium sp. pc1-10]		GO:0003677,DNA binding	GO:0045892,negative regulation of DNA-templated transcription	elb:VO54_00517,path:elb01501,beta-Lactam resistance
MCT2561654.1	MCT2561654.1|MCT2561654.1|MCT2561654.1		DUF47 family protein [Chryseobacterium sp. pc1-10]
MCT2561419.1	MCT2561419.1|MCT2561419.1|MCT2561419.1		PorP/SprF family type IX secretion system membrane protein [Chryseobacterium sp. pc1-10]
MCT2561176.1	MCT2561176.1|MCT2561176.1|MCT2561176.1		TonB-dependent receptor [Chryseobacterium sp. pc1-10]	GO:0009279,cell outer membrane
MCT2560518.1	MCT2560518.1|MCT2560518.1|MCT2560518.1		excinuclease ABC subunit UvrA [Chryseobacterium sp. pc1-10]	GO:0005737,cytoplasm;GO:0009380,excinuclease repair complex	GO:0005524,ATP binding;GO:0016887,ATP hydrolysis activity;GO:0003677,DNA binding;GO:0046872,metal ion binding;GO:0004518,nuclease activity	GO:0006289,nucleotide-excision repair
MCT2563616.1	MCT2563616.1|MCT2563616.1|MCT2563616.1		alpha/beta hydrolase [Chryseobacterium sp. pc1-10]		GO:0016787,hydrolase activity
MCT2563525.1	MCT2563525.1|MCT2563525.1|MCT2563525.1		phosphoglycerate kinase [Chryseobacterium sp. pc1-10]	GO:0005737,cytoplasm	GO:0005524,ATP binding;GO:0004618,phosphoglycerate kinase activity	GO:0006096,glycolytic process;GO:0016310,phosphorylation	elb:VO54_02612,path:elb00010,Glycolysis / Gluconeogenesis
MCT2563637.1	MCT2563637.1|MCT2563637.1|MCT2563637.1		GDP-mannose 4,6-dehydratase [Chryseobacterium sp. pc1-10]		GO:0003978,UDP-glucose 4-epimerase activity	GO:0006012,galactose metabolic process	elb:VO54_00723,path:elb00052,Galactose metabolism;elb:VO54_00723,path:elb00520,Amino sugar and nucleotide sugar metabolism;elb:VO54_00723,path:elb00541,O-Antigen nucleotide sugar biosynthesis;elb:VO54_02543,path:elb00053,Ascorbate and aldarate metabolism;elb:VO54_02543,path:elb00520,Amino sugar and nucleotide sugar metabolism;elb:VO54_02543,path:elb00541,O-Antigen nucleotide sugar biosynthesis;el…
MCT2563513.1	MCT2563513.1|MCT2563513.1|MCT2563513.1		GMP reductase [Chryseobacterium sp. pc1-10]		GO:0003938,IMP dehydrogenase activity;GO:0046872,metal ion binding;GO:0000166,nucleotide binding	GO:0006177,GMP biosynthetic process	elb:VO54_02344,path:elb00230,Purine metabolism
MCT2563353.1	MCT2563353.1|MCT2563353.1|MCT2563353.1		DUF3078 domain-containing protein [Chryseobacterium sp. pc1-10]
MCT2561162.1	MCT2561162.1|MCT2561162.1|MCT2561162.1		hypothetical protein N0B48_04590 [Chryseobacterium sp. pc1-10]
MCT2563699.1	MCT2563699.1|MCT2563699.1|MCT2563699.1		UMP kinase [Chryseobacterium sp. pc1-10]	GO:0005737,cytoplasm	GO:0005524,ATP binding;GO:0033862,UMP kinase activity	GO:0044210,'de novo' CTP biosynthetic process;GO:0016310,phosphorylation	elb:VO54_01830,path:elb00240,Pyrimidine metabolism
MCT2562136.1	MCT2562136.1|MCT2562136.1|MCT2562136.1		TolC family protein [Chryseobacterium sp. pc1-10]		GO:0015562,efflux transmembrane transporter activity
MCT2562742.1	MCT2562742.1|MCT2562742.1|MCT2562742.1		helix-turn-helix domain-containing protein [Chryseobacterium sp. pc1-10]		GO:0003677,DNA binding
MCT2564501.1	MCT2564501.1|MCT2564501.1|MCT2564501.1		fumarate hydratase [Chryseobacterium sp. pc1-10]		GO:0051539,4 iron, 4 sulfur cluster binding;GO:0004333,fumarate hydratase activity;GO:0046872,metal ion binding	GO:0006091,generation of precursor metabolites and energy	elb:VO54_02784,path:elb00020,Citrate cycle (TCA cycle);elb:VO54_02784,path:elb00620,Pyruvate metabolism
MCT2561475.1	MCT2561475.1|MCT2561475.1|MCT2561475.1		ATP-binding protein [Chryseobacterium sp. pc1-10]
MCT2563632.1	MCT2563632.1|MCT2563632.1|MCT2563632.1		TonB-dependent receptor [Chryseobacterium sp. pc1-10]	GO:0009279,cell outer membrane
MCT2563238.1	MCT2563238.1|MCT2563238.1|MCT2563238.1		HAMP domain-containing histidine kinase [Chryseobacterium sp. pc1-10]	GO:0016020,membrane	GO:0000155,phosphorelay sensor kinase activity		elb:VO54_00364,path:elb02020,Two-component system;elb:VO54_02435,path:elb02020,Two-component system
MCT2561285.1	MCT2561285.1|MCT2561285.1|MCT2561285.1		5'-nucleotidase C-terminal domain-containing protein [Chryseobacterium sp. pc1-10]
MCT2560799.1	MCT2560799.1|MCT2560799.1|MCT2560799.1		16S rRNA (adenine(1518)-N(6)/adenine(1519)-N(6))-dimethyltransferase RsmA [Chryseobacterium sp. pc1-10]	GO:0005737,cytoplasm	GO:0052908,16S rRNA (adenine(1518)-N(6)/adenine(1519)-N(6))-dimethyltransferase activity;GO:0003723,RNA binding
MCT2564309.1	MCT2564309.1|MCT2564309.1|MCT2564309.1		DUF2807 domain-containing protein [Chryseobacterium sp. pc1-10]
MCT2562045.1	MCT2562045.1|MCT2562045.1|MCT2562045.1		alpha-L-fucosidase [Chryseobacterium sp. pc1-10]		GO:0004560,alpha-L-fucosidase activity	GO:0006004,fucose metabolic process	elb:VO54_03883,path:elb00511,Other glycan degradation
MCT2564269.1	MCT2564269.1|MCT2564269.1|MCT2564269.1		hypothetical protein N0B48_20435 [Chryseobacterium sp. pc1-10]
MCT2560835.1	MCT2560835.1|MCT2560835.1|MCT2560835.1		class I SAM-dependent RNA methyltransferase [Chryseobacterium sp. pc1-10]		GO:0052915,23S rRNA (guanine(2445)-N(2))-methyltransferase activity;GO:0003723,RNA binding
MCT2561379.1	MCT2561379.1|MCT2561379.1|MCT2561379.1		NADH-quinone oxidoreductase subunit C [Chryseobacterium sp. pc1-10]		GO:0008137,NADH dehydrogenase (ubiquinone) activity;GO:0048038,quinone binding
MCT2561866.1	MCT2561866.1|MCT2561866.1|MCT2561866.1		hypothetical protein N0B48_08215 [Chryseobacterium sp. pc1-10]
MCT2562851.1	MCT2562851.1|MCT2562851.1|MCT2562851.1		HlyD family secretion protein [Chryseobacterium sp. pc1-10]	GO:0016020,membrane
MCT2562965.1	MCT2562965.1|MCT2562965.1|MCT2562965.1		glucosidase [Chryseobacterium sp. pc1-10]		GO:0004573,Glc3Man9GlcNAc2 oligosaccharide glucosidase activity	GO:0009311,oligosaccharide metabolic process
MCT2563534.1	MCT2563534.1|MCT2563534.1|MCT2563534.1		tetratricopeptide repeat protein [Chryseobacterium sp. pc1-10]
MCT2560359.1	MCT2560359.1|MCT2560359.1|MCT2560359.1		M42 family peptidase [Chryseobacterium sp. pc1-10]		GO:0004177,aminopeptidase activity;GO:0046872,metal ion binding	GO:0006508,proteolysis
MCT2563272.1	MCT2563272.1|MCT2563272.1|MCT2563272.1		beta-lactamase family protein [Chryseobacterium sp. pc1-10]	GO:0016020,membrane	GO:0019875,6-aminohexanoate-dimer hydrolase activity
MCT2560339.1	MCT2560339.1|MCT2560339.1|MCT2560339.1		acyl-CoA reductase [Chryseobacterium sp. pc1-10]		GO:0003995,acyl-CoA dehydrogenase activity	GO:0008218,bioluminescence
MCT2563195.1	MCT2563195.1|MCT2563195.1|MCT2563195.1		carboxylating nicotinate-nucleotide diphosphorylase [Chryseobacterium sp. pc1-10]		GO:0004514,nicotinate-nucleotide diphosphorylase (carboxylating) activity	GO:0009435,NAD biosynthetic process
MCT2564649.1	MCT2564649.1|MCT2564649.1|MCT2564649.1		GDP-mannose 4,6-dehydratase [Chryseobacterium sp. pc1-10]
MCT2561757.1	MCT2561757.1|MCT2561757.1|MCT2561757.1		tRNA uridine-5-carboxymethylaminomethyl(34) synthesis GTPase MnmE [Chryseobacterium sp. pc1-10]	GO:0005737,cytoplasm	GO:0005525,GTP binding;GO:0003924,GTPase activity;GO:0046872,metal ion binding	GO:0006400,tRNA modification
MCT2562679.1	MCT2562679.1|MCT2562679.1|MCT2562679.1		LLM class flavin-dependent oxidoreductase [Chryseobacterium sp. pc1-10]		GO:0016705,oxidoreductase activity, acting on paired donors, with incorporation or reduction of molecular oxygen
MCT2560593.1	MCT2560593.1|MCT2560593.1|MCT2560593.1		TonB-dependent receptor [Chryseobacterium sp. pc1-10]
MCT2562026.1	MCT2562026.1|MCT2562026.1|MCT2562026.1		polyprenyl synthetase family protein [Chryseobacterium sp. pc1-10]		GO:0016740,transferase activity	GO:0008299,isoprenoid biosynthetic process
MCT2561161.1	MCT2561161.1|MCT2561161.1|MCT2561161.1		4-hydroxybutyrate CoA-transferase [Chryseobacterium sp. pc1-10]		GO:0008775,acetate CoA-transferase activity	GO:0006083,acetate metabolic process
MCT2561521.1	MCT2561521.1|MCT2561521.1|MCT2561521.1		TonB-dependent receptor [Chryseobacterium sp. pc1-10]	GO:0009279,cell outer membrane
MCT2562327.1	MCT2562327.1|MCT2562327.1|MCT2562327.1		HAMP domain-containing histidine kinase [Chryseobacterium sp. pc1-10]	GO:0016020,membrane	GO:0000155,phosphorelay sensor kinase activity
MCT2564442.1	MCT2564442.1|MCT2564442.1|MCT2564442.1		Crp/Fnr family transcriptional regulator [Chryseobacterium sp. pc1-10]		GO:0003677,DNA binding	GO:0006355,regulation of DNA-templated transcription
MCT2562152.1	MCT2562152.1|MCT2562152.1|MCT2562152.1		glutaminyl-peptide cyclotransferase [Chryseobacterium sp. pc1-10]		GO:0016603,glutaminyl-peptide cyclotransferase activity	GO:0017186,peptidyl-pyroglutamic acid biosynthetic process, using glutaminyl-peptide cyclotransferase
MCT2560354.1	MCT2560354.1|MCT2560354.1|MCT2560354.1		spondin domain-containing protein [Chryseobacterium sp. pc1-10]
MCT2563060.1	MCT2563060.1|MCT2563060.1|MCT2563060.1		DNA recombination protein RmuC [Chryseobacterium sp. pc1-10]	GO:0016020,membrane
MCT2564010.1	MCT2564010.1|MCT2564010.1|MCT2564010.1		S9 family peptidase [Chryseobacterium sp. pc1-10]		GO:0008236,serine-type peptidase activity	GO:0006508,proteolysis
MCT2563011.1	MCT2563011.1|MCT2563011.1|MCT2563011.1		30S ribosomal protein S13 [Chryseobacterium sp. pc1-10]	GO:1990904,ribonucleoprotein complex;GO:0005840,ribosome	GO:0019843,rRNA binding;GO:0003735,structural constituent of ribosome;GO:0000049,tRNA binding	GO:0006412,translation	elb:VO54_03004,path:elb03010,Ribosome
MCT2561228.1	MCT2561228.1|MCT2561228.1|MCT2561228.1		asparaginase [Chryseobacterium sp. pc1-10]		GO:0004067,asparaginase activity	GO:0006520,amino acid metabolic process	elb:VO54_03402,path:elb00250,Alanine, aspartate and glutamate metabolism;elb:VO54_03402,path:elb00460,Cyanoamino acid metabolism
MCT2562129.1	MCT2562129.1|MCT2562129.1|MCT2562129.1		site-specific recombinase [Chryseobacterium sp. pc1-10]	GO:0016020,membrane
MCT2564238.1	MCT2564238.1|MCT2564238.1|MCT2564238.1		porin family protein [Chryseobacterium sp. pc1-10]
MCT2560514.1	MCT2560514.1|MCT2560514.1|MCT2560514.1		C10 family peptidase [Chryseobacterium sp. pc1-10]
MCT2564441.1	MCT2564441.1|MCT2564441.1|MCT2564441.1		3-methyl-2-oxobutanoate hydroxymethyltransferase [Chryseobacterium sp. pc1-10]	GO:0005737,cytoplasm	GO:0003864,3-methyl-2-oxobutanoate hydroxymethyltransferase activity;GO:0046872,metal ion binding;GO:0008168,methyltransferase activity	GO:0032259,methylation;GO:0015940,pantothenate biosynthetic process	elb:VO54_02828,path:elb00770,Pantothenate and CoA biosynthesis
MCT2560552.1	MCT2560552.1|MCT2560552.1|MCT2560552.1		M20 family metallo-hydrolase [Chryseobacterium sp. pc1-10]		GO:0009014,succinyl-diaminopimelate desuccinylase activity	GO:0006807,nitrogen compound metabolic process	elb:VO54_02836,path:elb00220,Arginine biosynthesis
MCT2564564.1	MCT2564564.1|MCT2564564.1|MCT2564564.1		2-succinyl-5-enolpyruvyl-6-hydroxy-3-cyclohexene-1-carboxylic-acid synthase [Chryseobacterium sp. pc1-10]		GO:0070204,2-succinyl-5-enolpyruvyl-6-hydroxy-3-cyclohexene-1-carboxylic-acid synthase activity;GO:0000287,magnesium ion binding;GO:0030145,manganese ion binding;GO:0030976,thiamine pyrophosphate binding	GO:0009234,menaquinone biosynthetic process	elb:VO54_02570,path:elb00130,Ubiquinone and other terpenoid-quinone biosynthesis
MCT2564201.1	MCT2564201.1|MCT2564201.1|MCT2564201.1		carboxylate-amine ligase [Chryseobacterium sp. pc1-10]		GO:0005524,ATP binding;GO:0004357,glutamate-cysteine ligase activity	GO:0042398,cellular modified amino acid biosynthetic process
MCT2563309.1	MCT2563309.1|MCT2563309.1|MCT2563309.1		hydroxymethylbilane synthase [Chryseobacterium sp. pc1-10]		GO:0004418,hydroxymethylbilane synthase activity	GO:0018160,peptidyl-pyrromethane cofactor linkage;GO:0006779,porphyrin-containing compound biosynthetic process
MCT2561648.1	MCT2561648.1|MCT2561648.1|MCT2561648.1		MvdD family ATP-grasp ribosomal peptide maturase [Chryseobacterium sp. pc1-10]
MCT2561485.1	MCT2561485.1|MCT2561485.1|MCT2561485.1		SDR family NAD(P)-dependent oxidoreductase [Chryseobacterium sp. pc1-10]		GO:0003858,3-hydroxybutyrate dehydrogenase activity
MCT2564624.1	MCT2564624.1|MCT2564624.1|MCT2564624.1		PorT family protein [Chryseobacterium sp. pc1-10]
MCT2561193.1	MCT2561193.1|MCT2561193.1|MCT2561193.1		ABC transporter ATP-binding protein [Chryseobacterium sp. pc1-10]		GO:0005524,ATP binding;GO:0016887,ATP hydrolysis activity
MCT2564174.1	MCT2564174.1|MCT2564174.1|MCT2564174.1		Crp/Fnr family transcriptional regulator [Chryseobacterium sp. pc1-10]
MCT2561400.1	MCT2561400.1|MCT2561400.1|MCT2561400.1		hypothetical protein N0B48_05875 [Chryseobacterium sp. pc1-10]
MCT2562103.1	MCT2562103.1|MCT2562103.1|MCT2562103.1		hypothetical protein N0B48_09400 [Chryseobacterium sp. pc1-10]
MCT2562425.1	MCT2562425.1|MCT2562425.1|MCT2562425.1		GLPGLI family protein [Chryseobacterium sp. pc1-10]
MCT2560471.1	MCT2560471.1|MCT2560471.1|MCT2560471.1		SDR family oxidoreductase [Chryseobacterium sp. pc1-10]
MCT2563692.1	MCT2563692.1|MCT2563692.1|MCT2563692.1		outer membrane protein assembly factor [Chryseobacterium sp. pc1-10]	GO:0019867,outer membrane
MCT2561633.1	MCT2561633.1|MCT2561633.1|MCT2561633.1		hypothetical protein N0B48_07050 [Chryseobacterium sp. pc1-10]
MCT2560529.1	MCT2560529.1|MCT2560529.1|MCT2560529.1		type I restriction enzyme HsdR N-terminal domain-containing protein [Chryseobacterium sp. pc1-10]
MCT2564638.1	MCT2564638.1|MCT2564638.1|MCT2564638.1		hypothetical protein N0B48_22295 [Chryseobacterium sp. pc1-10]
MCT2564361.1	MCT2564361.1|MCT2564361.1|MCT2564361.1		BtrH N-terminal domain-containing protein [Chryseobacterium sp. pc1-10]
MCT2563235.1	MCT2563235.1|MCT2563235.1|MCT2563235.1		S9 family peptidase [Chryseobacterium sp. pc1-10]	GO:0005737,cytoplasm	GO:0004252,serine-type endopeptidase activity	GO:0006508,proteolysis
MCT2564134.1	MCT2564134.1|MCT2564134.1|MCT2564134.1		D-alanyl-D-alanine carboxypeptidase/D-alanyl-D-alanine-endopeptidase [Chryseobacterium sp. pc1-10]		GO:0009002,serine-type D-Ala-D-Ala carboxypeptidase activity	GO:0006508,proteolysis	elb:VO54_00228,path:elb00550,Peptidoglycan biosynthesis;elb:VO54_00306,path:elb00550,Peptidoglycan biosynthesis
MCT2562313.1	MCT2562313.1|MCT2562313.1|MCT2562313.1		glycosyltransferase [Chryseobacterium sp. pc1-10]
MCT2564349.1	MCT2564349.1|MCT2564349.1|MCT2564349.1		formimidoylglutamase [Chryseobacterium sp. pc1-10]		GO:0050415,formimidoylglutamase activity;GO:0030145,manganese ion binding;GO:0046872,metal ion binding	GO:0019556,histidine catabolic process to glutamate and formamide;GO:0019557,histidine catabolic process to glutamate and formate	elb:VO54_02264,path:elb00340,Histidine metabolism
MCT2560655.1	MCT2560655.1|MCT2560655.1|MCT2560655.1		replication-associated recombination protein A [Chryseobacterium sp. pc1-10]		GO:0005524,ATP binding;GO:0016887,ATP hydrolysis activity;GO:0003677,DNA binding	GO:0006260,DNA replication
MCT2564026.1	MCT2564026.1|MCT2564026.1|MCT2564026.1		transcriptional repressor [Chryseobacterium sp. pc1-10]		GO:0003700,DNA-binding transcription factor activity
MCT2562949.1	MCT2562949.1|MCT2562949.1|MCT2562949.1		ferritin [Chryseobacterium sp. pc1-10]	GO:0005737,cytoplasm	GO:0008199,ferric iron binding;GO:0016491,oxidoreductase activity	GO:0006879,intracellular iron ion homeostasis;GO:0006826,iron ion transport
MCT2562261.1	MCT2562261.1|MCT2562261.1|MCT2562261.1		hypothetical protein N0B48_10200 [Chryseobacterium sp. pc1-10]
MCT2564089.1	MCT2564089.1|MCT2564089.1|MCT2564089.1		ferritin [Chryseobacterium sp. pc1-10]	GO:0005737,cytoplasm	GO:0008199,ferric iron binding;GO:0016491,oxidoreductase activity	GO:0006879,intracellular iron ion homeostasis;GO:0006826,iron ion transport
MCT2562904.1	MCT2562904.1|MCT2562904.1|MCT2562904.1		ATP-dependent chaperone ClpB [Chryseobacterium sp. pc1-10]	GO:0005737,cytoplasm	GO:0005524,ATP binding;GO:0016887,ATP hydrolysis activity	GO:0042026,protein refolding;GO:0009408,response to heat
MCT2562273.1	MCT2562273.1|MCT2562273.1|MCT2562273.1		AAA family ATPase [Chryseobacterium sp. pc1-10]
MCT2563042.1	MCT2563042.1|MCT2563042.1|MCT2563042.1		hypothetical protein N0B48_14195 [Chryseobacterium sp. pc1-10]
MCT2561396.1	MCT2561396.1|MCT2561396.1|MCT2561396.1		metallophosphoesterase [Chryseobacterium sp. pc1-10]		GO:0016787,hydrolase activity
MCT2561091.1	MCT2561091.1|MCT2561091.1|MCT2561091.1		GNAT family N-acetyltransferase [Chryseobacterium sp. pc1-10]
MCT2564048.1	MCT2564048.1|MCT2564048.1|MCT2564048.1		NADP-dependent phosphogluconate dehydrogenase [Chryseobacterium sp. pc1-10]		GO:0050661,NADP binding;GO:0004616,phosphogluconate dehydrogenase (decarboxylating) activity	GO:0019521,D-gluconate metabolic process;GO:0016054,organic acid catabolic process;GO:0006098,pentose-phosphate shunt	elb:VO54_00018,path:elb00030,Pentose phosphate pathway;elb:VO54_00018,path:elb00480,Glutathione metabolism
MCT2563036.1	MCT2563036.1|MCT2563036.1|MCT2563036.1		glycerol-3-phosphate dehydrogenase/oxidase [Chryseobacterium sp. pc1-10]	GO:0009331,glycerol-3-phosphate dehydrogenase complex	GO:0004368,glycerol-3-phosphate dehydrogenase (quinone) activity	GO:0006072,glycerol-3-phosphate metabolic process
MCT2564452.1	MCT2564452.1|MCT2564452.1|MCT2564452.1		serine--tRNA ligase [Chryseobacterium sp. pc1-10]		GO:0005524,ATP binding;GO:0004828,serine-tRNA ligase activity	GO:0006434,seryl-tRNA aminoacylation	elb:VO54_02818,path:elb00970,Aminoacyl-tRNA biosynthesis
MCT2563468.1	MCT2563468.1|MCT2563468.1|MCT2563468.1		hypothetical protein N0B48_16345 [Chryseobacterium sp. pc1-10]	GO:0016020,membrane
MCT2562341.1	MCT2562341.1|MCT2562341.1|MCT2562341.1		class I SAM-dependent methyltransferase [Chryseobacterium sp. pc1-10]		GO:0008171,O-methyltransferase activity	GO:0032259,methylation
MCT2563155.1	MCT2563155.1|MCT2563155.1|MCT2563155.1		class I SAM-dependent methyltransferase [Chryseobacterium sp. pc1-10]
MCT2563227.1	MCT2563227.1|MCT2563227.1|MCT2563227.1		ribosome silencing factor [Chryseobacterium sp. pc1-10]	GO:0005737,cytoplasm		GO:0042256,cytosolic ribosome assembly;GO:0090071,negative regulation of ribosome biogenesis;GO:0017148,negative regulation of translation
MCT2563074.1	MCT2563074.1|MCT2563074.1|MCT2563074.1		N-acetylmuramoyl-L-alanine amidase [Chryseobacterium sp. pc1-10]		GO:0008745,N-acetylmuramoyl-L-alanine amidase activity	GO:0009253,peptidoglycan catabolic process
MCT2564678.1	MCT2564678.1|MCT2564678.1|MCT2564678.1		efflux RND transporter periplasmic adaptor subunit [Chryseobacterium sp. pc1-10]	GO:0016020,membrane	GO:0022857,transmembrane transporter activity
MCT2562607.1	MCT2562607.1|MCT2562607.1|MCT2562607.1		mechanosensitive ion channel family protein [Chryseobacterium sp. pc1-10]	GO:0005886,plasma membrane	GO:0008381,mechanosensitive monoatomic ion channel activity
MCT2560358.1	MCT2560358.1|MCT2560358.1|MCT2560358.1		DUF4294 domain-containing protein [Chryseobacterium sp. pc1-10]
MCT2562642.1	MCT2562642.1|MCT2562642.1|MCT2562642.1		DUF4403 family protein [Chryseobacterium sp. pc1-10]
MCT2561635.1	MCT2561635.1|MCT2561635.1|MCT2561635.1		DNA mismatch repair protein MutS [Chryseobacterium sp. pc1-10]		GO:0005524,ATP binding;GO:0016887,ATP hydrolysis activity;GO:0140664,ATP-dependent DNA damage sensor activity;GO:0004519,endonuclease activity;GO:0030983,mismatched DNA binding	GO:0006298,mismatch repair;GO:0045910,negative regulation of DNA recombination
MCT2563289.1	MCT2563289.1|MCT2563289.1|MCT2563289.1		type III pantothenate kinase [Chryseobacterium sp. pc1-10]	GO:0005737,cytoplasm	GO:0005524,ATP binding;GO:0046872,metal ion binding;GO:0004594,pantothenate kinase activity	GO:0015937,coenzyme A biosynthetic process;GO:0016310,phosphorylation	elb:VO54_02702,path:elb00770,Pantothenate and CoA biosynthesis
MCT2561807.1	MCT2561807.1|MCT2561807.1|MCT2561807.1		hypothetical protein N0B48_07920 [Chryseobacterium sp. pc1-10]
MCT2563194.1	MCT2563194.1|MCT2563194.1|MCT2563194.1		L-aspartate oxidase [Chryseobacterium sp. pc1-10]	GO:0005737,cytoplasm	GO:0008734,L-aspartate oxidase activity;GO:0044318,L-aspartate	GO:0009435,NAD biosynthetic process
MCT2562613.1	MCT2562613.1|MCT2562613.1|MCT2562613.1		ABC-F family ATP-binding cassette domain-containing protein [Chryseobacterium sp. pc1-10]		GO:0005524,ATP binding;GO:0016887,ATP hydrolysis activity;GO:0003677,DNA binding
MCT2564389.1	MCT2564389.1|MCT2564389.1|MCT2564389.1		hypothetical protein N0B48_21040 [Chryseobacterium sp. pc1-10]
MCT2562366.1	MCT2562366.1|MCT2562366.1|MCT2562366.1		DUF1573 domain-containing protein [Chryseobacterium sp. pc1-10]
MCT2560915.1	MCT2560915.1|MCT2560915.1|MCT2560915.1		YceI family protein [Chryseobacterium sp. pc1-10]
MCT2560887.1	MCT2560887.1|MCT2560887.1|MCT2560887.1		DNA primase [Chryseobacterium sp. pc1-10]	GO:0000428,DNA-directed RNA polymerase complex;GO:1990077,primosome complex	GO:0003677,DNA binding;GO:0003896,DNA primase activity;GO:0008270,zinc ion binding;GO:0016779,nucleotidyltransferase activity	GO:0006269,DNA replication, synthesis of RNA primer	elb:VO54_01364,path:elb03030,DNA replication
MCT2560344.1	MCT2560344.1|MCT2560344.1|MCT2560344.1		M20/M25/M40 family metallo-hydrolase [Chryseobacterium sp. pc1-10]	GO:0005764,lysosome	GO:0070573,metallodipeptidase activity
MCT2563679.1	MCT2563679.1|MCT2563679.1|MCT2563679.1		DUF805 domain-containing protein [Chryseobacterium sp. pc1-10]
MCT2564165.1	MCT2564165.1|MCT2564165.1|MCT2564165.1		5-methyltetrahydropteroyltriglutamate--homocysteine S-methyltransferase [Chryseobacterium sp. pc1-10]		GO:0003871,5-methyltetrahydropteroyltriglutamate-homocysteine S-methyltransferase activity;GO:0008270,zinc ion binding	GO:0009086,methionine biosynthetic process;GO:0032259,methylation	elb:VO54_01616,path:elb00270,Cysteine and methionine metabolism;elb:VO54_01616,path:elb00450,Selenocompound metabolism
MCT2560334.1	MCT2560334.1|MCT2560334.1|MCT2560334.1		peroxiredoxin [Chryseobacterium sp. pc1-10]		GO:0051920,peroxiredoxin activity
MCT2563175.1	MCT2563175.1|MCT2563175.1|MCT2563175.1		hypothetical protein N0B48_14875 [Chryseobacterium sp. pc1-10]
MCT2562186.1	MCT2562186.1|MCT2562186.1|MCT2562186.1		Gfo/Idh/MocA family oxidoreductase [Chryseobacterium sp. pc1-10]		GO:0000166,nucleotide binding;GO:0016491,oxidoreductase activity
MCT2563479.1	MCT2563479.1|MCT2563479.1|MCT2563479.1		thioredoxin-dependent thiol peroxidase [Chryseobacterium sp. pc1-10]		GO:0016209,antioxidant activity;GO:0016491,oxidoreductase activity
MCT2564457.1	MCT2564457.1|MCT2564457.1|MCT2564457.1		(Fe-S)-binding protein [Chryseobacterium sp. pc1-10]				elb:VO54_02815,path:elb00680,Methane metabolism
MCT2561975.1	MCT2561975.1|MCT2561975.1|MCT2561975.1		hypothetical protein N0B48_08760 [Chryseobacterium sp. pc1-10]
MCT2564014.1	MCT2564014.1|MCT2564014.1|MCT2564014.1		TonB-dependent receptor [Chryseobacterium sp. pc1-10]
MCT2561266.1	MCT2561266.1|MCT2561266.1|MCT2561266.1		alpha-glucan family phosphorylase [Chryseobacterium sp. pc1-10]		GO:0008184,glycogen phosphorylase activity;GO:0030170,pyridoxal phosphate binding	GO:0005975,carbohydrate metabolic process
MCT2561035.1	MCT2561035.1|MCT2561035.1|MCT2561035.1		FAD-binding oxidoreductase [Chryseobacterium sp. pc1-10]
MCT2560750.1	MCT2560750.1|MCT2560750.1|MCT2560750.1		gliding motility-associated ABC transporter substrate-binding protein GldG [Chryseobacterium sp. pc1-10]
MCT2562456.1	MCT2562456.1|MCT2562456.1|MCT2562456.1		ectonucleotide pyrophosphatase/phosphodiesterase [Chryseobacterium sp. pc1-10]
MCT2563755.1	MCT2563755.1|MCT2563755.1|MCT2563755.1		histidinol-phosphate transaminase [Chryseobacterium sp. pc1-10]		GO:0004400,histidinol-phosphate transaminase activity;GO:0030170,pyridoxal phosphate binding	GO:0000105,histidine biosynthetic process	elb:VO54_01197,path:elb00340,Histidine metabolism;elb:VO54_01197,path:elb00350,Tyrosine metabolism;elb:VO54_01197,path:elb00360,Phenylalanine metabolism;elb:VO54_01197,path:elb00400,Phenylalanine, tyrosine and tryptophan biosynthesis;elb:VO54_01197,path:elb00401,Novobiocin biosynthesis
MCT2560282.1	MCT2560282.1|MCT2560282.1|MCT2560282.1		AraC family transcriptional regulator [Chryseobacterium sp. pc1-10]		GO:0003700,DNA-binding transcription factor activity;GO:0046872,metal ion binding;GO:0043565,sequence-specific DNA binding
MCT2562426.1	MCT2562426.1|MCT2562426.1|MCT2562426.1		response regulator transcription factor [Chryseobacterium sp. pc1-10]		GO:0003677,DNA binding	GO:0000160,phosphorelay signal transduction system;GO:0006355,regulation of DNA-templated transcription
MCT2562719.1	MCT2562719.1|MCT2562719.1|MCT2562719.1		DUF4290 domain-containing protein [Chryseobacterium sp. pc1-10]		GO:0016740,transferase activity
MCT2564219.1	MCT2564219.1|MCT2564219.1|MCT2564219.1		aldehyde dehydrogenase [Chryseobacterium sp. pc1-10]		GO:0016620,oxidoreductase activity, acting on the aldehyde or oxo group of donors, NAD or NADP as acceptor	GO:0006081,cellular aldehyde metabolic process	elb:VO54_01072,path:elb00010,Glycolysis / Gluconeogenesis;elb:VO54_01072,path:elb00053,Ascorbate and aldarate metabolism;elb:VO54_01072,path:elb00620,Pyruvate metabolism;elb:VO54_01072,path:elb00071,Fatty acid degradation;elb:VO54_01072,path:elb00561,Glycerolipid metabolism;elb:VO54_01072,path:elb00280,Valine, leucine and isoleucine degradation;elb:VO54_01072,path:elb00310,Lysine degradation;elb:…
MCT2560493.1	MCT2560493.1|MCT2560493.1|MCT2560493.1		hypothetical protein N0B48_01185 [Chryseobacterium sp. pc1-10]
MCT2564225.1	MCT2564225.1|MCT2564225.1|MCT2564225.1		30S ribosomal protein S18 [Chryseobacterium sp. pc1-10]	GO:1990904,ribonucleoprotein complex;GO:0005840,ribosome	GO:0019843,rRNA binding;GO:0003735,structural constituent of ribosome	GO:0006412,translation	elb:VO54_00240,path:elb03010,Ribosome
MCT2562917.1	MCT2562917.1|MCT2562917.1|MCT2562917.1		endonuclease/exonuclease/phosphatase family protein [Chryseobacterium sp. pc1-10]		GO:0004519,endonuclease activity;GO:0004527,exonuclease activity
MCT2561441.1	MCT2561441.1|MCT2561441.1|MCT2561441.1		LLM class flavin-dependent oxidoreductase [Chryseobacterium sp. pc1-10]		GO:0016705,oxidoreductase activity, acting on paired donors, with incorporation or reduction of molecular oxygen
MCT2563408.1	MCT2563408.1|MCT2563408.1|MCT2563408.1		RagB/SusD family nutrient uptake outer membrane protein [Chryseobacterium sp. pc1-10]	GO:0009279,cell outer membrane
MCT2564130.1	MCT2564130.1|MCT2564130.1|MCT2564130.1		fructose-6-phosphate aldolase [Chryseobacterium sp. pc1-10]	GO:0005737,cytoplasm	GO:0016832,aldehyde-lyase activity;GO:0004801,transaldolase activity	GO:0005975,carbohydrate metabolic process;GO:0006098,pentose-phosphate shunt	elb:VO54_00501,path:elb00030,Pentose phosphate pathway
MCT2563672.1	MCT2563672.1|MCT2563672.1|MCT2563672.1		TonB-dependent receptor [Chryseobacterium sp. pc1-10]	GO:0009279,cell outer membrane
MCT2563850.1	MCT2563850.1|MCT2563850.1|MCT2563850.1		hypothetical protein N0B48_18320 [Chryseobacterium sp. pc1-10]	GO:0016020,membrane	GO:0003677,DNA binding	GO:0006355,regulation of DNA-templated transcription
MCT2564316.1	MCT2564316.1|MCT2564316.1|MCT2564316.1		outer membrane lipoprotein-sorting protein [Chryseobacterium sp. pc1-10]		GO:0016301,kinase activity	GO:0016310,phosphorylation
MCT2562769.1	MCT2562769.1|MCT2562769.1|MCT2562769.1		universal stress protein [Chryseobacterium sp. pc1-10]	GO:0005737,cytoplasm
MCT2563090.1	MCT2563090.1|MCT2563090.1|MCT2563090.1		superoxide dismutase [Chryseobacterium sp. pc1-10]		GO:0046872,metal ion binding;GO:0004784,superoxide dismutase activity
MCT2562890.1	MCT2562890.1|MCT2562890.1|MCT2562890.1		alpha/beta hydrolase-fold protein [Chryseobacterium sp. pc1-10]	GO:0016020,membrane	GO:0016787,hydrolase activity
MCT2561713.1	MCT2561713.1|MCT2561713.1|MCT2561713.1		TolC family protein [Chryseobacterium sp. pc1-10]		GO:0015562,efflux transmembrane transporter activity		elb:VO54_02770,path:elb03070,Bacterial secretion system;elb:VO54_02770,path:elb02020,Two-component system;elb:VO54_02770,path:elb01501,beta-Lactam resistance;elb:VO54_02770,path:elb01503,Cationic antimicrobial peptide (CAMP) resistance;elb:VO54_02736,path:elb03070,Bacterial secretion system;elb:VO54_02736,path:elb02020,Two-component system;elb:VO54_02736,path:elb01501,beta-Lactam resistance;elb:V…
MCT2560724.1	MCT2560724.1|MCT2560724.1|MCT2560724.1		peptide deformylase [Chryseobacterium sp. pc1-10]		GO:0042586,peptide deformylase activity;GO:0046872,metal ion binding	GO:0006412,translation
MCT2563106.1	MCT2563106.1|MCT2563106.1|MCT2563106.1		hypothetical protein N0B48_14530 [Chryseobacterium sp. pc1-10]	GO:0005737,cytoplasm;GO:0005576,extracellular region;GO:0016020,membrane	GO:0016787,hydrolase activity;GO:0016301,kinase activity
MCT2562299.1	MCT2562299.1|MCT2562299.1|MCT2562299.1		tRNA (guanosine(46)-N7)-methyltransferase TrmB [Chryseobacterium sp. pc1-10]		GO:0008176,tRNA (guanine-N7-)-methyltransferase activity
MCT2563018.1	MCT2563018.1|MCT2563018.1|MCT2563018.1		50S ribosomal protein L18 [Chryseobacterium sp. pc1-10]	GO:0005737,cytoplasm;GO:1990904,ribonucleoprotein complex;GO:0005840,ribosome	GO:0019843,rRNA binding;GO:0003735,structural constituent of ribosome	GO:0006412,translation	elb:VO54_02998,path:elb03010,Ribosome
MCT2561490.1	MCT2561490.1|MCT2561490.1|MCT2561490.1		alkaline phosphatase family protein [Chryseobacterium sp. pc1-10]		GO:0004035,alkaline phosphatase activity
MCT2563697.1	MCT2563697.1|MCT2563697.1|MCT2563697.1		(d)CMP kinase [Chryseobacterium sp. pc1-10]	GO:0005737,cytoplasm	GO:0005524,ATP binding;GO:0036430,CMP kinase activity;GO:0036431,dCMP kinase activity;GO:0016301,kinase activity	GO:0016310,phosphorylation;GO:0006220,pyrimidine nucleotide metabolic process	elb:VO54_01831,path:elb00240,Pyrimidine metabolism
MCT2562469.1	MCT2562469.1|MCT2562469.1|MCT2562469.1		tetraacyldisaccharide 4'-kinase [Chryseobacterium sp. pc1-10]		GO:0005524,ATP binding;GO:0009029,tetraacyldisaccharide 4'-kinase activity	GO:0009245,lipid A biosynthetic process;GO:0016310,phosphorylation	elb:VO54_02219,path:elb00540,Lipopolysaccharide biosynthesis
MCT2564476.1	MCT2564476.1|MCT2564476.1|MCT2564476.1		ATP-binding cassette domain-containing protein [Chryseobacterium sp. pc1-10]	GO:0005886,plasma membrane	GO:0005524,ATP binding;GO:0016887,ATP hydrolysis activity;GO:0033232,ABC-type D-methionine transporter activity		elb:VO54_02803,path:elb02010,ABC transporters;elb:VO54_01122,path:elb02010,ABC transporters
MCT2564480.1	MCT2564480.1|MCT2564480.1|MCT2564480.1		DUF4251 domain-containing protein [Chryseobacterium sp. pc1-10]
MCT2561874.1	MCT2561874.1|MCT2561874.1|MCT2561874.1		helix-turn-helix domain-containing protein [Chryseobacterium sp. pc1-10]	GO:0016020,membrane	GO:0003700,DNA-binding transcription factor activity;GO:0043565,sequence-specific DNA binding
MCT2562562.1	MCT2562562.1|MCT2562562.1|MCT2562562.1		BamA/TamA family outer membrane protein [Chryseobacterium sp. pc1-10]	GO:0019867,outer membrane
MCT2563394.1	MCT2563394.1|MCT2563394.1|MCT2563394.1		hypothetical protein N0B48_15975 [Chryseobacterium sp. pc1-10]
MCT2561914.1	MCT2561914.1|MCT2561914.1|MCT2561914.1		phosphopantetheine-binding protein [Chryseobacterium sp. pc1-10]
MCT2564000.1	MCT2564000.1|MCT2564000.1|MCT2564000.1		metal-dependent transcriptional regulator [Chryseobacterium sp. pc1-10]		GO:0003677,DNA binding;GO:0003700,DNA-binding transcription factor activity;GO:0046983,protein dimerization activity;GO:0046914,transition metal ion binding
MCT2560905.1	MCT2560905.1|MCT2560905.1|MCT2560905.1		prephenate dehydrogenase [Chryseobacterium sp. pc1-10]		GO:0070403,NAD+ binding;GO:0008977,prephenate dehydrogenase (NAD+) activity;GO:0004665,prephenate dehydrogenase (NADP+) activity	GO:0006571,tyrosine biosynthetic process	elb:VO54_03785,path:elb00400,Phenylalanine, tyrosine and tryptophan biosynthesis;elb:VO54_03785,path:elb00401,Novobiocin biosynthesis
MCT2560930.1	MCT2560930.1|MCT2560930.1|MCT2560930.1		nucleotidyltransferase domain-containing protein [Chryseobacterium sp. pc1-10]		GO:0016740,transferase activity
MCT2563341.1	MCT2563341.1|MCT2563341.1|MCT2563341.1		sulfatase-like hydrolase/transferase [Chryseobacterium sp. pc1-10]	GO:0005886,plasma membrane	GO:0046872,metal ion binding;GO:0008484,sulfuric ester hydrolase activity
MCT2560528.1	MCT2560528.1|MCT2560528.1|MCT2560528.1		DNA polymerase III subunit delta [Chryseobacterium sp. pc1-10]	GO:0009360,DNA polymerase III complex	GO:0003677,DNA binding;GO:0003887,DNA-directed DNA polymerase activity	GO:0006260,DNA replication
MCT2562656.1	MCT2562656.1|MCT2562656.1|MCT2562656.1		quinolinate synthase NadA [Chryseobacterium sp. pc1-10]	GO:0005737,cytoplasm	GO:0051539,4 iron, 4 sulfur cluster binding;GO:0046872,metal ion binding;GO:0008987,quinolinate synthetase A activity	GO:0009435,NAD biosynthetic process	elb:VO54_02215,path:elb00760,Nicotinate and nicotinamide metabolism
MCT2563145.1	MCT2563145.1|MCT2563145.1|MCT2563145.1		asparagine synthase (glutamine-hydrolyzing) [Chryseobacterium sp. pc1-10]		GO:0004066,asparagine synthase (glutamine-hydrolyzing) activity;GO:0005524,ATP binding	GO:0006529,asparagine biosynthetic process;GO:0006541,glutamine metabolic process	elb:VO54_01594,path:elb00250,Alanine, aspartate and glutamate metabolism;elb:VO54_03340,path:elb00250,Alanine, aspartate and glutamate metabolism
MCT2564039.1	MCT2564039.1|MCT2564039.1|MCT2564039.1		CocE/NonD family hydrolase [Chryseobacterium sp. pc1-10]		GO:0008239,dipeptidyl-peptidase activity
MCT2564430.1	MCT2564430.1|MCT2564430.1|MCT2564430.1		outer membrane beta-barrel protein [Chryseobacterium sp. pc1-10]
MCT2564626.1	MCT2564626.1|MCT2564626.1|MCT2564626.1		UDP-3-O-(3-hydroxymyristoyl)glucosamine N-acyltransferase [Chryseobacterium sp. pc1-10]		GO:0016410,N-acyltransferase activity	GO:0009245,lipid A biosynthetic process	elb:VO54_03793,path:elb00540,Lipopolysaccharide biosynthesis;elb:VO54_03797,path:elb00540,Lipopolysaccharide biosynthesis
MCT2564301.1	MCT2564301.1|MCT2564301.1|MCT2564301.1		1,4-dihydroxy-2-naphthoyl-CoA synthase [Chryseobacterium sp. pc1-10]		GO:0008935,1,4-dihydroxy-2-naphthoyl-CoA synthase activity	GO:0009234,menaquinone biosynthetic process	elb:VO54_00080,path:elb00130,Ubiquinone and other terpenoid-quinone biosynthesis
MCT2564448.1	MCT2564448.1|MCT2564448.1|MCT2564448.1		cytochrome c oxidase accessory protein CcoG [Chryseobacterium sp. pc1-10]	GO:0016020,membrane	GO:0051536,iron-sulfur cluster binding;GO:0046872,metal ion binding
MCT2564196.1	MCT2564196.1|MCT2564196.1|MCT2564196.1		cyanophycinase [Chryseobacterium sp. pc1-10]
MCT2563978.1	MCT2563978.1|MCT2563978.1|MCT2563978.1		helix-turn-helix domain-containing protein [Chryseobacterium sp. pc1-10]		GO:0003677,DNA binding	GO:0045892,negative regulation of DNA-templated transcription
MCT2562984.1	MCT2562984.1|MCT2562984.1|MCT2562984.1		nicotinate (nicotinamide) nucleotide adenylyltransferase [Chryseobacterium sp. pc1-10]		GO:0005524,ATP binding;GO:0004515,nicotinate-nucleotide adenylyltransferase activity	GO:0009435,NAD biosynthetic process	elb:VO54_03021,path:elb00760,Nicotinate and nicotinamide metabolism
MCT2563267.1	MCT2563267.1|MCT2563267.1|MCT2563267.1		quinone-dependent dihydroorotate dehydrogenase [Chryseobacterium sp. pc1-10]
MCT2563499.1	MCT2563499.1|MCT2563499.1|MCT2563499.1		LytTR family DNA-binding domain-containing protein [Chryseobacterium sp. pc1-10]		GO:0003677,DNA binding;GO:0000156,phosphorelay response regulator activity
MCT2564253.1	MCT2564253.1|MCT2564253.1|MCT2564253.1		methylmalonyl-CoA mutase family protein [Chryseobacterium sp. pc1-10]		GO:0031419,cobalamin binding;GO:0016866,intramolecular transferase activity
MCT2564354.1	MCT2564354.1|MCT2564354.1|MCT2564354.1		dialkylresorcinol condensing enzyme DarA [Chryseobacterium sp. pc1-10]
MCT2563321.1	MCT2563321.1|MCT2563321.1|MCT2563321.1		hypothetical protein N0B48_15610 [Chryseobacterium sp. pc1-10]
MCT2563833.1	MCT2563833.1|MCT2563833.1|MCT2563833.1		ATP-dependent DNA ligase [Chryseobacterium sp. pc1-10]
MCT2562918.1	MCT2562918.1|MCT2562918.1|MCT2562918.1		M1 family metallopeptidase [Chryseobacterium sp. pc1-10]		GO:0004177,aminopeptidase activity;GO:0008237,metallopeptidase activity;GO:0008270,zinc ion binding	GO:0006508,proteolysis	elb:VO54_01908,path:elb00480,Glutathione metabolism;elb:VO54_02036,path:elb00480,Glutathione metabolism
MCT2560689.1	MCT2560689.1|MCT2560689.1|MCT2560689.1		YegS/Rv2252/BmrU family lipid kinase [Chryseobacterium sp. pc1-10]		GO:0005524,ATP binding;GO:0004143,diacylglycerol kinase activity	GO:0008654,phospholipid biosynthetic process	elb:VO54_00203,path:elb00561,Glycerolipid metabolism;elb:VO54_00203,path:elb00564,Glycerophospholipid metabolism
MCT2562573.1	MCT2562573.1|MCT2562573.1|MCT2562573.1		AMP-binding protein [Chryseobacterium sp. pc1-10]		GO:0004467,long-chain fatty acid-CoA ligase activity		elb:VO54_02035,path:elb00130,Ubiquinone and other terpenoid-quinone biosynthesis
MCT2564083.1	MCT2564083.1|MCT2564083.1|MCT2564083.1		O-methyltransferase [Chryseobacterium sp. pc1-10]
MCT2561686.1	MCT2561686.1|MCT2561686.1|MCT2561686.1		cation:proton antiporter [Chryseobacterium sp. pc1-10]
MCT2562646.1	MCT2562646.1|MCT2562646.1|MCT2562646.1		bifunctional aspartate kinase/homoserine dehydrogenase I [Chryseobacterium sp. pc1-10]		GO:0004072,aspartate kinase activity;GO:0005524,ATP binding;GO:0004412,homoserine dehydrogenase activity;GO:0050661,NADP binding	GO:0009089,lysine biosynthetic process via diaminopimelate;GO:0016310,phosphorylation;GO:0009088,threonine biosynthetic process
MCT2561311.1	MCT2561311.1|MCT2561311.1|MCT2561311.1		TerD family protein [Chryseobacterium sp. pc1-10]
MCT2564049.1	MCT2564049.1|MCT2564049.1|MCT2564049.1		glucose-6-phosphate dehydrogenase [Chryseobacterium sp. pc1-10]		GO:0004345,glucose-6-phosphate dehydrogenase activity;GO:0050661,NADP binding	GO:0006006,glucose metabolic process;GO:0006098,pentose-phosphate shunt	elb:VO54_00017,path:elb00030,Pentose phosphate pathway;elb:VO54_00017,path:elb00480,Glutathione metabolism
MCT2563173.1	MCT2563173.1|MCT2563173.1|MCT2563173.1		carbonic anhydrase [Chryseobacterium sp. pc1-10]
MCT2563265.1	MCT2563265.1|MCT2563265.1|MCT2563265.1		DUF445 domain-containing protein [Chryseobacterium sp. pc1-10]	GO:0016020,membrane
MCT2563596.1	MCT2563596.1|MCT2563596.1|MCT2563596.1		GH3 auxin-responsive promoter family protein [Chryseobacterium sp. pc1-10]
MCT2563800.1	MCT2563800.1|MCT2563800.1|MCT2563800.1		bifunctional nicotinamidase/pyrazinamidase [Chryseobacterium sp. pc1-10]
MCT2564683.1	MCT2564683.1|MCT2564683.1|MCT2564683.1		ribonucleotide-diphosphate reductase subunit beta [Chryseobacterium sp. pc1-10]		GO:0004748,ribonucleoside-diphosphate reductase activity, thioredoxin disulfide as acceptor	GO:0009263,deoxyribonucleotide biosynthetic process;GO:0006260,DNA replication
MCT2562799.1	MCT2562799.1|MCT2562799.1|MCT2562799.1		VWA domain-containing protein [Chryseobacterium sp. pc1-10]
MCT2563600.1	MCT2563600.1|MCT2563600.1|MCT2563600.1		aminotransferase class V-fold PLP-dependent enzyme [Chryseobacterium sp. pc1-10]
MCT2563116.1	MCT2563116.1|MCT2563116.1|MCT2563116.1		putative porin [Chryseobacterium sp. pc1-10]
MCT2563169.1	MCT2563169.1|MCT2563169.1|MCT2563169.1		T9SS type A sorting domain-containing protein [Chryseobacterium sp. pc1-10]
MCT2562403.1	MCT2562403.1|MCT2562403.1|MCT2562403.1		DUF695 domain-containing protein [Chryseobacterium sp. pc1-10]
MCT2560683.1	MCT2560683.1|MCT2560683.1|MCT2560683.1		ketoacyl-ACP synthase III [Chryseobacterium sp. pc1-10]		GO:0004315,3-oxoacyl-[acyl-carrier-protein] synthase activity	GO:0006633,fatty acid biosynthetic process
MCT2563258.1	MCT2563258.1|MCT2563258.1|MCT2563258.1		acetyl-CoA C-acetyltransferase [Chryseobacterium sp. pc1-10]		GO:0016747,acyltransferase activity, transferring groups other than amino-acyl groups
MCT2561270.1	MCT2561270.1|MCT2561270.1|MCT2561270.1		S9 family peptidase [Chryseobacterium sp. pc1-10]	GO:0110165,cellular anatomical entity	GO:0008236,serine-type peptidase activity;GO:0004252,serine-type endopeptidase activity	GO:0006508,proteolysis
MCT2564539.1	MCT2564539.1|MCT2564539.1|MCT2564539.1		S41 family peptidase [Chryseobacterium sp. pc1-10]	GO:0005737,cytoplasm	GO:0008236,serine-type peptidase activity	GO:0006508,proteolysis
MCT2563805.1	MCT2563805.1|MCT2563805.1|MCT2563805.1		Crp/Fnr family transcriptional regulator [Chryseobacterium sp. pc1-10]
MCT2564245.1	MCT2564245.1|MCT2564245.1|MCT2564245.1		ATP synthase F1 subunit delta [Chryseobacterium sp. pc1-10]	GO:0005886,plasma membrane;GO:0045261,proton-transporting ATP synthase complex, catalytic core F(1)	GO:0046933,proton-transporting ATP synthase activity, rotational mechanism		elb:VO54_01845,path:elb00190,Oxidative phosphorylation
MCT2562995.1	MCT2562995.1|MCT2562995.1|MCT2562995.1		arginine deiminase family protein [Chryseobacterium sp. pc1-10]		GO:0016740,transferase activity
MCT2562672.1	MCT2562672.1|MCT2562672.1|MCT2562672.1		ferrochelatase [Chryseobacterium sp. pc1-10]	GO:0005737,cytoplasm	GO:0004325,ferrochelatase activity;GO:0046872,metal ion binding	GO:0006783,heme biosynthetic process	elb:VO54_02171,path:elb00860,Porphyrin metabolism
MCT2564656.1	MCT2564656.1|MCT2564656.1|MCT2564656.1		right-handed parallel beta-helix repeat-containing protein [Chryseobacterium sp. pc1-10]
MCT2562245.1	MCT2562245.1|MCT2562245.1|MCT2562245.1		S41 family peptidase [Chryseobacterium sp. pc1-10]		GO:0008236,serine-type peptidase activity	GO:0006508,proteolysis
MCT2560588.1	MCT2560588.1|MCT2560588.1|MCT2560588.1		amino acid permease [Chryseobacterium sp. pc1-10]	GO:0016020,membrane	GO:0022857,transmembrane transporter activity
MCT2560836.1	MCT2560836.1|MCT2560836.1|MCT2560836.1		methyltransferase domain-containing protein [Chryseobacterium sp. pc1-10]		GO:0008168,methyltransferase activity	GO:0032259,methylation
MCT2563719.1	MCT2563719.1|MCT2563719.1|MCT2563719.1		GNAT family N-acetyltransferase [Chryseobacterium sp. pc1-10]		GO:0016747,acyltransferase activity, transferring groups other than amino-acyl groups
MCT2562143.1	MCT2562143.1|MCT2562143.1|MCT2562143.1		SRPBCC family protein [Chryseobacterium sp. pc1-10]
MCT2560981.1	MCT2560981.1|MCT2560981.1|MCT2560981.1		nitronate monooxygenase [Chryseobacterium sp. pc1-10]		GO:0051213,dioxygenase activity;GO:0018580,nitronate monooxygenase activity
MCT2561647.1	MCT2561647.1|MCT2561647.1|MCT2561647.1		ATP-grasp ribosomal peptide maturase [Chryseobacterium sp. pc1-10]
MCT2563465.1	MCT2563465.1|MCT2563465.1|MCT2563465.1		NAD kinase [Chryseobacterium sp. pc1-10]	GO:0005737,cytoplasm	GO:0005524,ATP binding;GO:0046872,metal ion binding;GO:0051287,NAD binding;GO:0003951,NAD+ kinase activity	GO:0019674,NAD metabolic process;GO:0006741,NADP biosynthetic process;GO:0016310,phosphorylation
MCT2561044.1	MCT2561044.1|MCT2561044.1|MCT2561044.1		ParB/RepB/Spo0J family partition protein [Chryseobacterium sp. pc1-10]		GO:0003677,DNA binding
MCT2561443.1	MCT2561443.1|MCT2561443.1|MCT2561443.1		S9 family peptidase [Chryseobacterium sp. pc1-10]	GO:0110165,cellular anatomical entity	GO:0004252,serine-type endopeptidase activity	GO:0006508,proteolysis
MCT2560714.1	MCT2560714.1|MCT2560714.1|MCT2560714.1		lipoyl(octanoyl) transferase LipB [Chryseobacterium sp. pc1-10]	GO:0005737,cytoplasm	GO:0033819,lipoyl(octanoyl) transferase activity	GO:0009249,protein lipoylation	elb:VO54_00253,path:elb00785,Lipoic acid metabolism
MCT2563015.1	MCT2563015.1|MCT2563015.1|MCT2563015.1		50S ribosomal protein L15 [Chryseobacterium sp. pc1-10]	GO:0015934,large ribosomal subunit	GO:0019843,rRNA binding;GO:0003735,structural constituent of ribosome	GO:0006412,translation	elb:VO54_03001,path:elb03010,Ribosome
MCT2563474.1	MCT2563474.1|MCT2563474.1|MCT2563474.1		MotA/TolQ/ExbB proton channel family protein [Chryseobacterium sp. pc1-10]	GO:0005886,plasma membrane		GO:0015031,protein transport
MCT2561386.1	MCT2561386.1|MCT2561386.1|MCT2561386.1		NADH-quinone oxidoreductase subunit I [Chryseobacterium sp. pc1-10]	GO:0005886,plasma membrane	GO:0051539,4 iron, 4 sulfur cluster binding;GO:0005506,iron ion binding;GO:0050136,NADH dehydrogenase (quinone) activity;GO:0048038,quinone binding		elb:VO54_01862,path:elb00190,Oxidative phosphorylation
MCT2564208.1	MCT2564208.1|MCT2564208.1|MCT2564208.1		glycogen synthase [Chryseobacterium sp. pc1-10]		GO:0033201,alpha-1,4-glucan synthase activity;GO:0004373,glycogen (starch) synthase activity;GO:0009011,starch synthase activity	GO:0005978,glycogen biosynthetic process	elb:VO54_00772,path:elb00500,Starch and sucrose metabolism;elb:VO54_03370,path:elb00500,Starch and sucrose metabolism
MCT2561417.1	MCT2561417.1|MCT2561417.1|MCT2561417.1		glutamate racemase [Chryseobacterium sp. pc1-10]		GO:0008881,glutamate racemase activity	GO:0071555,cell wall organization;GO:0009252,peptidoglycan biosynthetic process;GO:0008360,regulation of cell shape	elb:VO54_03246,path:elb00470,D-Amino acid metabolism
MCT2561571.1	MCT2561571.1|MCT2561571.1|MCT2561571.1		hypothetical protein N0B48_06730 [Chryseobacterium sp. pc1-10]
MCT2564558.1	MCT2564558.1|MCT2564558.1|MCT2564558.1		AI-2E family transporter [Chryseobacterium sp. pc1-10]	GO:0016020,membrane
MCT2560786.1	MCT2560786.1|MCT2560786.1|MCT2560786.1		cytochrome c oxidase accessory protein CcoG [Chryseobacterium sp. pc1-10]	GO:0016020,membrane	GO:0051536,iron-sulfur cluster binding;GO:0046872,metal ion binding
MCT2564595.1	MCT2564595.1|MCT2564595.1|MCT2564595.1		cation:dicarboxylase symporter family transporter [Chryseobacterium sp. pc1-10]	GO:0016020,membrane	GO:0015293,symporter activity		elb:VO54_00014,path:elb02020,Two-component system
MCT2563425.1	MCT2563425.1|MCT2563425.1|MCT2563425.1		hydroxymethylglutaryl-CoA lyase [Chryseobacterium sp. pc1-10]		GO:0016833,oxo-acid-lyase activity
MCT2564458.1	MCT2564458.1|MCT2564458.1|MCT2564458.1		(Fe-S)-binding protein [Chryseobacterium sp. pc1-10]	GO:0016020,membrane	GO:0051536,iron-sulfur cluster binding;GO:0046872,metal ion binding	GO:0019516,lactate oxidation
MCT2561238.1	MCT2561238.1|MCT2561238.1|MCT2561238.1		hypothetical protein N0B48_04980 [Chryseobacterium sp. pc1-10]
MCT2561583.1	MCT2561583.1|MCT2561583.1|MCT2561583.1		phage baseplate assembly protein V [Chryseobacterium sp. pc1-10]				elb:VO54_01050,path:elb03070,Bacterial secretion system
MCT2564675.1	MCT2564675.1|MCT2564675.1|MCT2564675.1		subclass B1 metallo-beta-lactamase [Chryseobacterium sp. pc1-10]	GO:0042597,periplasmic space	GO:0008800,beta-lactamase activity;GO:0008270,zinc ion binding	GO:0017001,antibiotic catabolic process;GO:0046677,response to antibiotic
MCT2564640.1	MCT2564640.1|MCT2564640.1|MCT2564640.1		30S ribosomal protein S12 methylthiotransferase RimO [Chryseobacterium sp. pc1-10]	GO:0005737,cytoplasm;GO:0005840,ribosome	GO:0051539,4 iron, 4 sulfur cluster binding;GO:0046872,metal ion binding;GO:0103039,protein methylthiotransferase activity	GO:0018339,peptidyl-L-beta-methylthioaspartic acid biosynthetic process from peptidyl-aspartic acid;GO:0006400,tRNA modification
MCT2563255.1	MCT2563255.1|MCT2563255.1|MCT2563255.1		AraC family transcriptional regulator [Chryseobacterium sp. pc1-10]		GO:0003700,DNA-binding transcription factor activity;GO:0043565,sequence-specific DNA binding
MCT2561414.1	MCT2561414.1|MCT2561414.1|MCT2561414.1		23S rRNA (adenine(2030)-N(6))-methyltransferase RlmJ [Chryseobacterium sp. pc1-10]		GO:0052913,16S rRNA (guanine(966)-N(2))-methyltransferase activity
MCT2563135.1	MCT2563135.1|MCT2563135.1|MCT2563135.1		glycosyltransferase family 2 protein [Chryseobacterium sp. pc1-10]
MCT2561215.1	MCT2561215.1|MCT2561215.1|MCT2561215.1		hypothetical protein N0B48_04855 [Chryseobacterium sp. pc1-10]	GO:0016020,membrane
MCT2563489.1	MCT2563489.1|MCT2563489.1|MCT2563489.1		glycosyltransferase family 4 protein [Chryseobacterium sp. pc1-10]
MCT2564622.1	MCT2564622.1|MCT2564622.1|MCT2564622.1		ATP-binding cassette domain-containing protein [Chryseobacterium sp. pc1-10]		GO:0005524,ATP binding;GO:0016887,ATP hydrolysis activity
MCT2560605.1	MCT2560605.1|MCT2560605.1|MCT2560605.1		lipocalin family protein [Chryseobacterium sp. pc1-10]
MCT2564423.1	MCT2564423.1|MCT2564423.1|MCT2564423.1		WG repeat-containing protein [Chryseobacterium sp. pc1-10]
MCT2563096.1	MCT2563096.1|MCT2563096.1|MCT2563096.1		cation diffusion facilitator family transporter [Chryseobacterium sp. pc1-10]	GO:0016020,membrane	GO:0008324,monoatomic cation transmembrane transporter activity
MCT2564599.1	MCT2564599.1|MCT2564599.1|MCT2564599.1		CocE/NonD family hydrolase [Chryseobacterium sp. pc1-10]		GO:0008239,dipeptidyl-peptidase activity
MCT2563364.1	MCT2563364.1|MCT2563364.1|MCT2563364.1		hypothetical protein N0B48_15825 [Chryseobacterium sp. pc1-10]
MCT2563516.1	MCT2563516.1|MCT2563516.1|MCT2563516.1		16S rRNA (cytidine(1402)-2'-O)-methyltransferase [Chryseobacterium sp. pc1-10]	GO:0005737,cytoplasm	GO:0070677,rRNA (cytosine-2'-O-)-methyltransferase activity;GO:0008168,methyltransferase activity	GO:0032259,methylation;GO:0006364,rRNA processing
MCT2564643.1	MCT2564643.1|MCT2564643.1|MCT2564643.1		NAD(P)-dependent oxidoreductase [Chryseobacterium sp. pc1-10]		GO:0033705,GDP-4-dehydro-6-deoxy-D-mannose reductase activity
MCT2561641.1	MCT2561641.1|MCT2561641.1|MCT2561641.1		mechanosensitive ion channel family protein [Chryseobacterium sp. pc1-10]	GO:0016020,membrane	GO:0008381,mechanosensitive monoatomic ion channel activity	GO:0071470,cellular response to osmotic stress
MCT2560787.1	MCT2560787.1|MCT2560787.1|MCT2560787.1		helix-turn-helix transcriptional regulator [Chryseobacterium sp. pc1-10]		GO:0003700,DNA-binding transcription factor activity;GO:0043565,sequence-specific DNA binding
MCT2562883.1	MCT2562883.1|MCT2562883.1|MCT2562883.1		SMUG2 DNA glycosylase family protein [Chryseobacterium sp. pc1-10]
MCT2560682.1	MCT2560682.1|MCT2560682.1|MCT2560682.1		hypothetical protein N0B48_02135 [Chryseobacterium sp. pc1-10]	GO:0016020,membrane
MCT2563066.1	MCT2563066.1|MCT2563066.1|MCT2563066.1		hypothetical protein N0B48_14315 [Chryseobacterium sp. pc1-10]	GO:0016020,membrane
MCT2561309.1	MCT2561309.1|MCT2561309.1|MCT2561309.1		hypothetical protein N0B48_05345 [Chryseobacterium sp. pc1-10]
MCT2563488.1	MCT2563488.1|MCT2563488.1|MCT2563488.1		SufE family protein [Chryseobacterium sp. pc1-10]
MCT2562055.1	MCT2562055.1|MCT2562055.1|MCT2562055.1		hypothetical protein N0B48_09160 [Chryseobacterium sp. pc1-10]
MCT2563877.1	MCT2563877.1|MCT2563877.1|MCT2563877.1		biotin synthase BioB [Chryseobacterium sp. pc1-10]		GO:0051537,2 iron, 2 sulfur cluster binding;GO:0051539,4 iron, 4 sulfur cluster binding;GO:0004076,biotin synthase activity;GO:0005506,iron ion binding	GO:0009102,biotin biosynthetic process	elb:VO54_01684,path:elb00780,Biotin metabolism
MCT2561308.1	MCT2561308.1|MCT2561308.1|MCT2561308.1		TerD family protein [Chryseobacterium sp. pc1-10]
MCT2562003.1	MCT2562003.1|MCT2562003.1|MCT2562003.1		ATP-binding cassette domain-containing protein [Chryseobacterium sp. pc1-10]	GO:0005886,plasma membrane	GO:0005524,ATP binding;GO:0016887,ATP hydrolysis activity;GO:0033232,ABC-type D-methionine transporter activity		elb:VO54_02803,path:elb02010,ABC transporters;elb:VO54_01122,path:elb02010,ABC transporters
MCT2560850.1	MCT2560850.1|MCT2560850.1|MCT2560850.1		peptide chain release factor 2 [Chryseobacterium sp. pc1-10]	GO:0005737,cytoplasm	GO:0016149,translation release factor activity, codon specific;GO:0003747,translation release factor activity
MCT2560701.1	MCT2560701.1|MCT2560701.1|MCT2560701.1		hypothetical protein N0B48_02230 [Chryseobacterium sp. pc1-10]
MCT2561916.1	MCT2561916.1|MCT2561916.1|MCT2561916.1		hypothetical protein N0B48_08465 [Chryseobacterium sp. pc1-10]
MCT2564336.1	MCT2564336.1|MCT2564336.1|MCT2564336.1		hypothetical protein N0B48_20775 [Chryseobacterium sp. pc1-10]
MCT2562462.1	MCT2562462.1|MCT2562462.1|MCT2562462.1		carboxylesterase family protein [Chryseobacterium sp. pc1-10]		GO:0016787,hydrolase activity
MCT2560455.1	MCT2560455.1|MCT2560455.1|MCT2560455.1		DinB family protein [Chryseobacterium sp. pc1-10]
MCT2562491.1	MCT2562491.1|MCT2562491.1|MCT2562491.1		hypothetical protein N0B48_11400 [Chryseobacterium sp. pc1-10]
MCT2562364.1	MCT2562364.1|MCT2562364.1|MCT2562364.1		ABC transporter ATP-binding protein/permease [Chryseobacterium sp. pc1-10]	GO:0016020,membrane	GO:0140359,ABC-type transporter activity;GO:0005524,ATP binding;GO:0016887,ATP hydrolysis activity
MCT2563253.1	MCT2563253.1|MCT2563253.1|MCT2563253.1		SusC/RagA family TonB-linked outer membrane protein [Chryseobacterium sp. pc1-10]	GO:0009279,cell outer membrane
MCT2562519.1	MCT2562519.1|MCT2562519.1|MCT2562519.1		MAE_28990/MAE_18760 family HEPN-like nuclease [Chryseobacterium sp. pc1-10]
MCT2560485.1	MCT2560485.1|MCT2560485.1|MCT2560485.1		beta-lactamase family protein [Chryseobacterium sp. pc1-10]				elb:VO54_01697,path:elb00550,Peptidoglycan biosynthesis
MCT2561297.1	MCT2561297.1|MCT2561297.1|MCT2561297.1		aminopeptidase P family protein [Chryseobacterium sp. pc1-10]		GO:0030145,manganese ion binding;GO:0070006,metalloaminopeptidase activity
MCT2564731.1	MCT2564731.1|MCT2564731.1|MCT2564731.1		nitroreductase [Chryseobacterium sp. pc1-10]		GO:0016491,oxidoreductase activity
MCT2563228.1	MCT2563228.1|MCT2563228.1|MCT2563228.1		biotin--[acetyl-CoA-carboxylase] ligase [Chryseobacterium sp. pc1-10]		GO:0004077,biotin-[acetyl-CoA-carboxylase] ligase activity	GO:0036211,protein modification process
MCT2562662.1	MCT2562662.1|MCT2562662.1|MCT2562662.1		efflux RND transporter permease subunit [Chryseobacterium sp. pc1-10]	GO:0005886,plasma membrane	GO:0015562,efflux transmembrane transporter activity	GO:0042908,xenobiotic transport
MCT2563695.1	MCT2563695.1|MCT2563695.1|MCT2563695.1		phage holin family protein [Chryseobacterium sp. pc1-10]	GO:0016020,membrane
MCT2563852.1	MCT2563852.1|MCT2563852.1|MCT2563852.1		NUDIX domain-containing protein [Chryseobacterium sp. pc1-10]		GO:0003677,DNA binding;GO:0016787,hydrolase activity
MCT2562689.1	MCT2562689.1|MCT2562689.1|MCT2562689.1		signal recognition particle-docking protein FtsY [Chryseobacterium sp. pc1-10]	GO:0005737,cytoplasm;GO:0005886,plasma membrane	GO:0005525,GTP binding;GO:0003924,GTPase activity	GO:0006614,SRP-dependent cotranslational protein targeting to membrane	elb:VO54_02157,path:elb03060,Protein export;elb:VO54_02157,path:elb03070,Bacterial secretion system;elb:VO54_02157,path:elb02024,Quorum sensing
MCT2563832.1	MCT2563832.1|MCT2563832.1|MCT2563832.1		ligase-associated DNA damage response DEXH box helicase [Chryseobacterium sp. pc1-10]
MCT2564343.1	MCT2564343.1|MCT2564343.1|MCT2564343.1		DUF6089 family protein [Chryseobacterium sp. pc1-10]
MCT2561440.1	MCT2561440.1|MCT2561440.1|MCT2561440.1		SMC family ATPase [Chryseobacterium sp. pc1-10]
MCT2562515.1	MCT2562515.1|MCT2562515.1|MCT2562515.1		hypothetical protein N0B48_11520 [Chryseobacterium sp. pc1-10]
MCT2561135.1	MCT2561135.1|MCT2561135.1|MCT2561135.1		1-acyl-sn-glycerol-3-phosphate acyltransferase [Chryseobacterium sp. pc1-10]		GO:0016746,acyltransferase activity
MCT2564338.1	MCT2564338.1|MCT2564338.1|MCT2564338.1		acyl-CoA thioesterase [Chryseobacterium sp. pc1-10]
MCT2560324.1	MCT2560324.1|MCT2560324.1|MCT2560324.1		NUDIX domain-containing protein [Chryseobacterium sp. pc1-10]		GO:0003677,DNA binding
MCT2562228.1	MCT2562228.1|MCT2562228.1|MCT2562228.1		DinB family protein [Chryseobacterium sp. pc1-10]
MCT2563894.1	MCT2563894.1|MCT2563894.1|MCT2563894.1		hypothetical protein N0B48_18545 [Chryseobacterium sp. pc1-10]
MCT2563689.1	MCT2563689.1|MCT2563689.1|MCT2563689.1		TlpA family protein disulfide reductase [Chryseobacterium sp. pc1-10]	GO:0016020,membrane	GO:0016209,antioxidant activity;GO:0016491,oxidoreductase activity	GO:0017004,cytochrome complex assembly
MCT2561187.1	MCT2561187.1|MCT2561187.1|MCT2561187.1		TIGR00730 family Rossman fold protein [Chryseobacterium sp. pc1-10]		GO:0016787,hydrolase activity	GO:0009691,cytokinin biosynthetic process
MCT2563999.1	MCT2563999.1|MCT2563999.1|MCT2563999.1		aminotransferase class V-fold PLP-dependent enzyme [Chryseobacterium sp. pc1-10]		GO:0016829,lyase activity	GO:0006520,amino acid metabolic process
MCT2561663.1	MCT2561663.1|MCT2561663.1|MCT2561663.1		DUF6438 domain-containing protein [Chryseobacterium sp. pc1-10]
MCT2563615.1	MCT2563615.1|MCT2563615.1|MCT2563615.1		division/cell wall cluster transcriptional repressor MraZ [Chryseobacterium sp. pc1-10]	GO:0005737,cytoplasm;GO:0009295,nucleoid	GO:0003677,DNA binding;GO:0003700,DNA-binding transcription factor activity
MCT2561420.1	MCT2561420.1|MCT2561420.1|MCT2561420.1		RluA family pseudouridine synthase [Chryseobacterium sp. pc1-10]		GO:0003723,RNA binding;GO:0120159,rRNA pseudouridine synthase activity	GO:0000455,enzyme-directed rRNA pseudouridine synthesis
MCT2563156.1	MCT2563156.1|MCT2563156.1|MCT2563156.1		HAD-IIIC family phosphatase [Chryseobacterium sp. pc1-10]
MCT2564242.1	MCT2564242.1|MCT2564242.1|MCT2564242.1		F0F1 ATP synthase subunit A [Chryseobacterium sp. pc1-10]	GO:0005886,plasma membrane;GO:0045263,proton-transporting ATP synthase complex, coupling factor F(o)	GO:0046933,proton-transporting ATP synthase activity, rotational mechanism		elb:VO54_01848,path:elb00190,Oxidative phosphorylation
MCT2561605.1	MCT2561605.1|MCT2561605.1|MCT2561605.1		DUF6263 family protein [Chryseobacterium sp. pc1-10]
MCT2562835.1	MCT2562835.1|MCT2562835.1|MCT2562835.1		ATPase [Chryseobacterium sp. pc1-10]
MCT2560670.1	MCT2560670.1|MCT2560670.1|MCT2560670.1		acyl-CoA thioesterase [Chryseobacterium sp. pc1-10]		GO:0016790,thiolester hydrolase activity
MCT2562698.1	MCT2562698.1|MCT2562698.1|MCT2562698.1		UDP-N-acetylmuramate dehydrogenase [Chryseobacterium sp. pc1-10]	GO:0005737,cytoplasm	GO:0071949,FAD binding;GO:0008762,UDP-N-acetylmuramate dehydrogenase activity	GO:0007049,cell cycle;GO:0051301,cell division;GO:0071555,cell wall organization;GO:0009252,peptidoglycan biosynthetic process;GO:0008360,regulation of cell shape	elb:VO54_01974,path:elb00520,Amino sugar and nucleotide sugar metabolism;elb:VO54_01974,path:elb00550,Peptidoglycan biosynthesis
MCT2562135.1	MCT2562135.1|MCT2562135.1|MCT2562135.1		serine protease inhibitor ecotin [Chryseobacterium sp. pc1-10]		GO:0004867,serine-type endopeptidase inhibitor activity
MCT2564175.1	MCT2564175.1|MCT2564175.1|MCT2564175.1		TIGR01777 family oxidoreductase [Chryseobacterium sp. pc1-10]
MCT2561615.1	MCT2561615.1|MCT2561615.1|MCT2561615.1		BatD family protein [Chryseobacterium sp. pc1-10]	GO:0016020,membrane
MCT2561287.1	MCT2561287.1|MCT2561287.1|MCT2561287.1		hypothetical protein N0B48_05235 [Chryseobacterium sp. pc1-10]
MCT2562301.1	MCT2562301.1|MCT2562301.1|MCT2562301.1		hypothetical protein N0B48_10400 [Chryseobacterium sp. pc1-10]
MCT2562781.1	MCT2562781.1|MCT2562781.1|MCT2562781.1		KUP/HAK/KT family potassium transporter [Chryseobacterium sp. pc1-10]	GO:0005886,plasma membrane	GO:0015079,potassium ion transmembrane transporter activity;GO:0015293,symporter activity
MCT2564265.1	MCT2564265.1|MCT2564265.1|MCT2564265.1		bifunctional nuclease family protein [Chryseobacterium sp. pc1-10]		GO:0004518,nuclease activity
MCT2564639.1	MCT2564639.1|MCT2564639.1|MCT2564639.1		hypothetical protein N0B48_22300 [Chryseobacterium sp. pc1-10]
MCT2563568.1	MCT2563568.1|MCT2563568.1|MCT2563568.1		ferrous iron transport protein B [Chryseobacterium sp. pc1-10]	GO:0005886,plasma membrane	GO:0015093,ferrous iron transmembrane transporter activity;GO:0005525,GTP binding
MCT2562160.1	MCT2562160.1|MCT2562160.1|MCT2562160.1		RagB/SusD family nutrient uptake outer membrane protein [Chryseobacterium sp. pc1-10]	GO:0009279,cell outer membrane
MCT2561666.1	MCT2561666.1|MCT2561666.1|MCT2561666.1		adenylate kinase [Chryseobacterium sp. pc1-10]	GO:0005737,cytoplasm	GO:0004017,adenylate kinase activity;GO:0005524,ATP binding	GO:0044209,AMP salvage;GO:0016310,phosphorylation	elb:VO54_01114,path:elb00230,Purine metabolism;elb:VO54_01114,path:elb00730,Thiamine metabolism
MCT2561584.1	MCT2561584.1|MCT2561584.1|MCT2561584.1		DUF4280 domain-containing protein [Chryseobacterium sp. pc1-10]
MCT2562988.1	MCT2562988.1|MCT2562988.1|MCT2562988.1		TonB-dependent receptor [Chryseobacterium sp. pc1-10]
MCT2564551.1	MCT2564551.1|MCT2564551.1|MCT2564551.1		pyridoxal phosphate-dependent aminotransferase [Chryseobacterium sp. pc1-10]
MCT2564609.1	MCT2564609.1|MCT2564609.1|MCT2564609.1		TonB-dependent receptor [Chryseobacterium sp. pc1-10]	GO:0009279,cell outer membrane
MCT2562423.1	MCT2562423.1|MCT2562423.1|MCT2562423.1		HPF/RaiA family ribosome-associated protein [Chryseobacterium sp. pc1-10]			GO:0044238,primary metabolic process;GO:0006417,regulation of translation
MCT2563010.1	MCT2563010.1|MCT2563010.1|MCT2563010.1		30S ribosomal protein S11 [Chryseobacterium sp. pc1-10]	GO:1990904,ribonucleoprotein complex;GO:0005840,ribosome	GO:0019843,rRNA binding;GO:0003735,structural constituent of ribosome	GO:0006412,translation	elb:VO54_03005,path:elb03010,Ribosome
MCT2562970.1	MCT2562970.1|MCT2562970.1|MCT2562970.1		hypothetical protein N0B48_13835 [Chryseobacterium sp. pc1-10]	GO:0016020,membrane
MCT2563876.1	MCT2563876.1|MCT2563876.1|MCT2563876.1		dethiobiotin synthase [Chryseobacterium sp. pc1-10]	GO:0005737,cytoplasm	GO:0005524,ATP binding;GO:0004141,dethiobiotin synthase activity;GO:0000287,magnesium ion binding	GO:0009102,biotin biosynthetic process	elb:VO54_01685,path:elb00780,Biotin metabolism
MCT2563032.1	MCT2563032.1|MCT2563032.1|MCT2563032.1		50S ribosomal protein L23 [Chryseobacterium sp. pc1-10]	GO:1990904,ribonucleoprotein complex;GO:0005840,ribosome	GO:0019843,rRNA binding;GO:0003735,structural constituent of ribosome	GO:0006412,translation	elb:VO54_02984,path:elb03010,Ribosome
MCT2562470.1	MCT2562470.1|MCT2562470.1|MCT2562470.1		tRNA pseudouridine(38-40) synthase TruA [Chryseobacterium sp. pc1-10]		GO:0003723,RNA binding;GO:0106029,tRNA pseudouridine synthase activity	GO:0031119,tRNA pseudouridine synthesis
MCT2561375.1	MCT2561375.1|MCT2561375.1|MCT2561375.1		zinc metallopeptidase [Chryseobacterium sp. pc1-10]	GO:0016020,membrane
MCT2562630.1	MCT2562630.1|MCT2562630.1|MCT2562630.1		TlpA family protein disulfide reductase [Chryseobacterium sp. pc1-10]		GO:0016491,oxidoreductase activity	GO:0017004,cytochrome complex assembly
MCT2561356.1	MCT2561356.1|MCT2561356.1|MCT2561356.1		outer membrane beta-barrel family protein [Chryseobacterium sp. pc1-10]
MCT2561070.1	MCT2561070.1|MCT2561070.1|MCT2561070.1		3-ketoacyl-ACP reductase [Chryseobacterium sp. pc1-10]		GO:0008874,gluconate 5-dehydrogenase activity		elb:VO54_01373,path:elb00061,Fatty acid biosynthesis;elb:VO54_01373,path:elb00780,Biotin metabolism
MCT2564550.1	MCT2564550.1|MCT2564550.1|MCT2564550.1		FAD-dependent monooxygenase [Chryseobacterium sp. pc1-10]
MCT2560983.1	MCT2560983.1|MCT2560983.1|MCT2560983.1		peptidylprolyl isomerase [Chryseobacterium sp. pc1-10]		GO:0003755,peptidyl-prolyl cis-trans isomerase activity
MCT2561034.1	MCT2561034.1|MCT2561034.1|MCT2561034.1		SDR family NAD(P)-dependent oxidoreductase [Chryseobacterium sp. pc1-10]
MCT2560647.1	MCT2560647.1|MCT2560647.1|MCT2560647.1		SAM-dependent methyltransferase [Chryseobacterium sp. pc1-10]	GO:0005737,cytoplasm	GO:0070677,rRNA (cytosine-2'-O-)-methyltransferase activity;GO:0008168,methyltransferase activity	GO:0032259,methylation;GO:0006364,rRNA processing
MCT2562059.1	MCT2562059.1|MCT2562059.1|MCT2562059.1		hypothetical protein N0B48_09180 [Chryseobacterium sp. pc1-10]
MCT2563493.1	MCT2563493.1|MCT2563493.1|MCT2563493.1		tRNA 2-thiouridine(34) synthase MnmA [Chryseobacterium sp. pc1-10]	GO:0005737,cytoplasm	GO:0005524,ATP binding;GO:0016783,sulfurtransferase activity;GO:0000049,tRNA binding	GO:0006400,tRNA modification	elb:VO54_02692,path:elb04122,Sulfur relay system
MCT2561422.1	MCT2561422.1|MCT2561422.1|MCT2561422.1		D-alanine--D-alanine ligase [Chryseobacterium sp. pc1-10]	GO:0005737,cytoplasm	GO:0005524,ATP binding;GO:0008716,D-alanine-D-alanine ligase activity;GO:0046872,metal ion binding	GO:0071555,cell wall organization;GO:0009252,peptidoglycan biosynthetic process;GO:0008360,regulation of cell shape	elb:VO54_03241,path:elb00470,D-Amino acid metabolism;elb:VO54_03241,path:elb00550,Peptidoglycan biosynthesis;elb:VO54_03241,path:elb01502,Vancomycin resistance
MCT2563137.1	MCT2563137.1|MCT2563137.1|MCT2563137.1		glycosyltransferase family protein [Chryseobacterium sp. pc1-10]
MCT2561695.1	MCT2561695.1|MCT2561695.1|MCT2561695.1		hypothetical protein N0B48_07360 [Chryseobacterium sp. pc1-10]
MCT2561366.1	MCT2561366.1|MCT2561366.1|MCT2561366.1		30S ribosome-binding factor RbfA [Chryseobacterium sp. pc1-10]	GO:0005737,cytoplasm		GO:0030490,maturation of SSU-rRNA
MCT2564157.1	MCT2564157.1|MCT2564157.1|MCT2564157.1		TolC family protein [Chryseobacterium sp. pc1-10]		GO:0015562,efflux transmembrane transporter activity		elb:VO54_03634,path:elb03070,Bacterial secretion system;elb:VO54_03634,path:elb02020,Two-component system;elb:VO54_03634,path:elb01501,beta-Lactam resistance;elb:VO54_03634,path:elb01503,Cationic antimicrobial peptide (CAMP) resistance;elb:VO54_03948,path:elb03070,Bacterial secretion system;elb:VO54_03948,path:elb02020,Two-component system;elb:VO54_03948,path:elb01501,beta-Lactam resistance;elb:V…
MCT2562627.1	MCT2562627.1|MCT2562627.1|MCT2562627.1		aminopeptidase [Chryseobacterium sp. pc1-10]		GO:0004177,aminopeptidase activity
MCT2564412.1	MCT2564412.1|MCT2564412.1|MCT2564412.1		enoyl-CoA hydratase-related protein [Chryseobacterium sp. pc1-10]		GO:0004300,enoyl-CoA hydratase activity		elb:VO54_02865,path:elb00650,Butanoate metabolism;elb:VO54_03585,path:elb00650,Butanoate metabolism
MCT2561354.1	MCT2561354.1|MCT2561354.1|MCT2561354.1		DUF4822 domain-containing protein [Chryseobacterium sp. pc1-10]
MCT2561956.1	MCT2561956.1|MCT2561956.1|MCT2561956.1		DUF4249 domain-containing protein [Chryseobacterium sp. pc1-10]
MCT2560636.1	MCT2560636.1|MCT2560636.1|MCT2560636.1		class I SAM-dependent methyltransferase [Chryseobacterium sp. pc1-10]		GO:0008168,methyltransferase activity	GO:0032259,methylation
MCT2564371.1	MCT2564371.1|MCT2564371.1|MCT2564371.1		outer membrane lipoprotein carrier protein LolA [Chryseobacterium sp. pc1-10]
MCT2561343.1	MCT2561343.1|MCT2561343.1|MCT2561343.1		AAA family ATPase [Chryseobacterium sp. pc1-10]
MCT2564056.1	MCT2564056.1|MCT2564056.1|MCT2564056.1		hypothetical protein N0B48_19360 [Chryseobacterium sp. pc1-10]	GO:0016020,membrane
MCT2561185.1	MCT2561185.1|MCT2561185.1|MCT2561185.1		hypothetical protein N0B48_04705 [Chryseobacterium sp. pc1-10]
MCT2561535.1	MCT2561535.1|MCT2561535.1|MCT2561535.1		OmpA family protein [Chryseobacterium sp. pc1-10]
MCT2562274.1	MCT2562274.1|MCT2562274.1|MCT2562274.1		DUF4407 domain-containing protein [Chryseobacterium sp. pc1-10]	GO:0016020,membrane
MCT2563088.1	MCT2563088.1|MCT2563088.1|MCT2563088.1		hypothetical protein N0B48_14440 [Chryseobacterium sp. pc1-10]
MCT2563167.1	MCT2563167.1|MCT2563167.1|MCT2563167.1		glycosyltransferase [Chryseobacterium sp. pc1-10]		GO:0016757,glycosyltransferase activity
MCT2562227.1	MCT2562227.1|MCT2562227.1|MCT2562227.1		SRPBCC domain-containing protein [Chryseobacterium sp. pc1-10]
MCT2561151.1	MCT2561151.1|MCT2561151.1|MCT2561151.1		carboxymuconolactone decarboxylase family protein [Chryseobacterium sp. pc1-10]		GO:0051920,peroxiredoxin activity
MCT2562623.1	MCT2562623.1|MCT2562623.1|MCT2562623.1		hypothetical protein N0B48_12070 [Chryseobacterium sp. pc1-10]
MCT2560849.1	MCT2560849.1|MCT2560849.1|MCT2560849.1		VTT domain-containing protein [Chryseobacterium sp. pc1-10]	GO:0005886,plasma membrane
MCT2563225.1	MCT2563225.1|MCT2563225.1|MCT2563225.1		lactate utilization protein [Chryseobacterium sp. pc1-10]
MCT2563459.1	MCT2563459.1|MCT2563459.1|MCT2563459.1		cupin-like domain-containing protein [Chryseobacterium sp. pc1-10]
MCT2564342.1	MCT2564342.1|MCT2564342.1|MCT2564342.1		polyprenyl diphosphate synthase [Chryseobacterium sp. pc1-10]		GO:0000287,magnesium ion binding;GO:0004659,prenyltransferase activity
MCT2562589.1	MCT2562589.1|MCT2562589.1|MCT2562589.1		LuxR C-terminal-related transcriptional regulator [Chryseobacterium sp. pc1-10]
MCT2561120.1	MCT2561120.1|MCT2561120.1|MCT2561120.1		type VI secretion system transmembrane protein TssO [Chryseobacterium sp. pc1-10]
MCT2561198.1	MCT2561198.1|MCT2561198.1|MCT2561198.1		hypothetical protein N0B48_04770 [Chryseobacterium sp. pc1-10]
MCT2560632.1	MCT2560632.1|MCT2560632.1|MCT2560632.1		SusE domain-containing protein [Chryseobacterium sp. pc1-10]	GO:0019867,outer membrane	GO:2001070,starch binding
MCT2563132.1	MCT2563132.1|MCT2563132.1|MCT2563132.1		ABC transporter permease [Chryseobacterium sp. pc1-10]	GO:0043190,ATP-binding cassette (ABC) transporter complex	GO:0140359,ABC-type transporter activity
MCT2561996.1	MCT2561996.1|MCT2561996.1|MCT2561996.1		efflux RND transporter permease subunit [Chryseobacterium sp. pc1-10]	GO:0005886,plasma membrane	GO:0015562,efflux transmembrane transporter activity	GO:0042908,xenobiotic transport
MCT2562314.1	MCT2562314.1|MCT2562314.1|MCT2562314.1		glycosyltransferase family 4 protein [Chryseobacterium sp. pc1-10]		GO:0016757,glycosyltransferase activity
MCT2564250.1	MCT2564250.1|MCT2564250.1|MCT2564250.1		T9SS type A sorting domain-containing protein [Chryseobacterium sp. pc1-10]
MCT2564047.1	MCT2564047.1|MCT2564047.1|MCT2564047.1		hypothetical protein N0B48_19315 [Chryseobacterium sp. pc1-10]
MCT2562150.1	MCT2562150.1|MCT2562150.1|MCT2562150.1		GNAT family N-acetyltransferase [Chryseobacterium sp. pc1-10]
MCT2564722.1	MCT2564722.1|MCT2564722.1|MCT2564722.1		XRE family transcriptional regulator [Chryseobacterium sp. pc1-10]		GO:0003677,DNA binding
MCT2563792.1	MCT2563792.1|MCT2563792.1|MCT2563792.1		PorT family protein [Chryseobacterium sp. pc1-10]
MCT2561069.1	MCT2561069.1|MCT2561069.1|MCT2561069.1		50S ribosomal protein L11 methyltransferase [Chryseobacterium sp. pc1-10]	GO:0005737,cytoplasm;GO:0005840,ribosome	GO:0042054,histone methyltransferase activity	GO:0006479,protein methylation
MCT2564735.1	MCT2564735.1|MCT2564735.1|MCT2564735.1		M3 family metallopeptidase [Chryseobacterium sp. pc1-10]		GO:0046872,metal ion binding;GO:0004222,metalloendopeptidase activity	GO:0006508,proteolysis
MCT2563409.1	MCT2563409.1|MCT2563409.1|MCT2563409.1		SusC/RagA family TonB-linked outer membrane protein [Chryseobacterium sp. pc1-10]	GO:0009279,cell outer membrane
MCT2562876.1	MCT2562876.1|MCT2562876.1|MCT2562876.1		hypothetical protein N0B48_13365 [Chryseobacterium sp. pc1-10]
MCT2562978.1	MCT2562978.1|MCT2562978.1|MCT2562978.1		YebC/PmpR family DNA-binding transcriptional regulator [Chryseobacterium sp. pc1-10]	GO:0005737,cytoplasm	GO:0003677,DNA binding	GO:0006355,regulation of DNA-templated transcription
MCT2560893.1	MCT2560893.1|MCT2560893.1|MCT2560893.1		histidine kinase [Chryseobacterium sp. pc1-10]	GO:0016020,membrane	GO:0000155,phosphorelay sensor kinase activity
MCT2562331.1	MCT2562331.1|MCT2562331.1|MCT2562331.1		bifunctional oligoribonuclease/PAP phosphatase NrnA [Chryseobacterium sp. pc1-10]		GO:0016787,hydrolase activity;GO:0003676,nucleic acid binding		elb:VO54_02321,path:elb00920,Sulfur metabolism
MCT2560494.1	MCT2560494.1|MCT2560494.1|MCT2560494.1		phage baseplate assembly protein V [Chryseobacterium sp. pc1-10]				elb:VO54_00387,path:elb03070,Bacterial secretion system
MCT2564008.1	MCT2564008.1|MCT2564008.1|MCT2564008.1		GNAT family N-acetyltransferase [Chryseobacterium sp. pc1-10]		GO:0016747,acyltransferase activity, transferring groups other than amino-acyl groups
MCT2561547.1	MCT2561547.1|MCT2561547.1|MCT2561547.1		AraC family transcriptional regulator [Chryseobacterium sp. pc1-10]		GO:0003700,DNA-binding transcription factor activity;GO:0043565,sequence-specific DNA binding
MCT2561729.1	MCT2561729.1|MCT2561729.1|MCT2561729.1		magnesium transporter CorA [Chryseobacterium sp. pc1-10]	GO:0016020,membrane	GO:0046873,metal ion transmembrane transporter activity
MCT2560805.1	MCT2560805.1|MCT2560805.1|MCT2560805.1		ribonuclease Z [Chryseobacterium sp. pc1-10]		GO:0042781,3'-tRNA processing endoribonuclease activity;GO:0008270,zinc ion binding
MCT2561455.1	MCT2561455.1|MCT2561455.1|MCT2561455.1		PorV/PorQ family protein [Chryseobacterium sp. pc1-10]
MCT2561408.1	MCT2561408.1|MCT2561408.1|MCT2561408.1		serine hydrolase [Chryseobacterium sp. pc1-10]	GO:0016020,membrane
MCT2563564.1	MCT2563564.1|MCT2563564.1|MCT2563564.1		Plug and carboxypeptidase regulatory-like domain-containing protein [Chryseobacterium sp. pc1-10]
MCT2564337.1	MCT2564337.1|MCT2564337.1|MCT2564337.1		dTDP-4-dehydrorhamnose reductase [Chryseobacterium sp. pc1-10]		GO:0008831,dTDP-4-dehydrorhamnose reductase activity	GO:0019305,dTDP-rhamnose biosynthetic process	elb:VO54_02403,path:elb00541,O-Antigen nucleotide sugar biosynthesis;elb:VO54_02403,path:elb00523,Polyketide sugar unit biosynthesis;elb:VO54_02403,path:elb00521,Streptomycin biosynthesis;elb:VO54_02735,path:elb00541,O-Antigen nucleotide sugar biosynthesis;elb:VO54_02735,path:elb00523,Polyketide sugar unit biosynthesis;elb:VO54_02735,path:elb00521,Streptomycin biosynthesis
MCT2564251.1	MCT2564251.1|MCT2564251.1|MCT2564251.1		uridine kinase [Chryseobacterium sp. pc1-10]	GO:0005737,cytoplasm	GO:0005524,ATP binding;GO:0004849,uridine kinase activity	GO:0044211,CTP salvage;GO:0016310,phosphorylation;GO:0044206,UMP salvage	elb:VO54_00455,path:elb00240,Pyrimidine metabolism
MCT2560651.1	MCT2560651.1|MCT2560651.1|MCT2560651.1		prephenate dehydratase [Chryseobacterium sp. pc1-10]		GO:0004106,chorismate mutase activity;GO:0004664,prephenate dehydratase activity	GO:0009094,L-phenylalanine biosynthetic process
MCT2562326.1	MCT2562326.1|MCT2562326.1|MCT2562326.1		riboflavin synthase [Chryseobacterium sp. pc1-10]
MCT2560696.1	MCT2560696.1|MCT2560696.1|MCT2560696.1		cytochrome ubiquinol oxidase subunit I [Chryseobacterium sp. pc1-10]	GO:0070069,cytochrome complex;GO:0005886,plasma membrane	GO:0009055,electron transfer activity;GO:0046872,metal ion binding	GO:0019646,aerobic electron transport chain	elb:VO54_00381,path:elb00190,Oxidative phosphorylation;elb:VO54_00381,path:elb02020,Two-component system
MCT2562185.1	MCT2562185.1|MCT2562185.1|MCT2562185.1		cellulase family glycosylhydrolase [Chryseobacterium sp. pc1-10]		GO:0030246,carbohydrate binding;GO:0004553,hydrolase activity, hydrolyzing O-glycosyl compounds	GO:0071704,organic substance metabolic process
MCT2562472.1	MCT2562472.1|MCT2562472.1|MCT2562472.1		ABC transporter ATP-binding protein/permease [Chryseobacterium sp. pc1-10]	GO:0016020,membrane	GO:0140359,ABC-type transporter activity;GO:0005524,ATP binding;GO:0016887,ATP hydrolysis activity		elb:VO54_03259,path:elb02010,ABC transporters
MCT2561117.1	MCT2561117.1|MCT2561117.1|MCT2561117.1		hypothetical protein N0B48_04365 [Chryseobacterium sp. pc1-10]	GO:0033104,type VI protein secretion system complex		GO:1901998,toxin transport
MCT2562459.1	MCT2562459.1|MCT2562459.1|MCT2562459.1		NAD(P)-dependent alcohol dehydrogenase [Chryseobacterium sp. pc1-10]		GO:0008106,alcohol dehydrogenase (NADP+) activity;GO:0008270,zinc ion binding		elb:VO54_00996,path:elb00010,Glycolysis / Gluconeogenesis;elb:VO54_00996,path:elb00620,Pyruvate metabolism;elb:VO54_00996,path:elb00561,Glycerolipid metabolism
MCT2562797.1	MCT2562797.1|MCT2562797.1|MCT2562797.1		TerD family protein [Chryseobacterium sp. pc1-10]
MCT2562020.1	MCT2562020.1|MCT2562020.1|MCT2562020.1		Gfo/Idh/MocA family oxidoreductase [Chryseobacterium sp. pc1-10]		GO:0016787,hydrolase activity;GO:0000166,nucleotide binding
MCT2560678.1	MCT2560678.1|MCT2560678.1|MCT2560678.1		cell division protein ZapA [Chryseobacterium sp. pc1-10]		GO:0016301,kinase activity	GO:0051301,cell division;GO:0016310,phosphorylation
MCT2564239.1	MCT2564239.1|MCT2564239.1|MCT2564239.1		PorT family protein [Chryseobacterium sp. pc1-10]
MCT2563312.1	MCT2563312.1|MCT2563312.1|MCT2563312.1		uroporphyrinogen-III synthase [Chryseobacterium sp. pc1-10]		GO:0004852,uroporphyrinogen-III synthase activity	GO:0006780,uroporphyrinogen III biosynthetic process
MCT2560524.1	MCT2560524.1|MCT2560524.1|MCT2560524.1		RelA/SpoT domain-containing protein [Chryseobacterium sp. pc1-10]
MCT2562695.1	MCT2562695.1|MCT2562695.1|MCT2562695.1		apolipoprotein N-acyltransferase [Chryseobacterium sp. pc1-10]	GO:0005886,plasma membrane	GO:0016410,N-acyltransferase activity	GO:0042158,lipoprotein biosynthetic process
MCT2561412.1	MCT2561412.1|MCT2561412.1|MCT2561412.1		DUF3822 family protein [Chryseobacterium sp. pc1-10]
MCT2563704.1	MCT2563704.1|MCT2563704.1|MCT2563704.1		hypothetical protein N0B48_17585 [Chryseobacterium sp. pc1-10]
MCT2560792.1	MCT2560792.1|MCT2560792.1|MCT2560792.1		23S rRNA pseudouridine(2604) synthase RluF [Chryseobacterium sp. pc1-10]		GO:0003723,RNA binding;GO:0120159,rRNA pseudouridine synthase activity	GO:0000455,enzyme-directed rRNA pseudouridine synthesis
MCT2562393.1	MCT2562393.1|MCT2562393.1|MCT2562393.1		DUF6048 family protein [Chryseobacterium sp. pc1-10]
MCT2562249.1	MCT2562249.1|MCT2562249.1|MCT2562249.1		DUF3324 domain-containing protein [Chryseobacterium sp. pc1-10]
MCT2562544.1	MCT2562544.1|MCT2562544.1|MCT2562544.1		DNA repair protein RadA [Chryseobacterium sp. pc1-10]		GO:0005524,ATP binding;GO:0140664,ATP-dependent DNA damage sensor activity;GO:0003684,damaged DNA binding;GO:0016787,hydrolase activity;GO:0046872,metal ion binding	GO:0000725,recombinational repair
MCT2564492.1	MCT2564492.1|MCT2564492.1|MCT2564492.1		M12 family metallo-peptidase [Chryseobacterium sp. pc1-10]
MCT2561948.1	MCT2561948.1|MCT2561948.1|MCT2561948.1		DUF2931 family protein [Chryseobacterium sp. pc1-10]
MCT2562400.1	MCT2562400.1|MCT2562400.1|MCT2562400.1		Holliday junction branch migration DNA helicase RuvB [Chryseobacterium sp. pc1-10]	GO:0005737,cytoplasm;GO:0048476,Holliday junction resolvase complex	GO:0005524,ATP binding;GO:0016887,ATP hydrolysis activity;GO:0000400,four-way junction DNA binding;GO:0009378,four-way junction helicase activity	GO:0006310,DNA recombination;GO:0006281,DNA repair	elb:VO54_02266,path:elb03440,Homologous recombination
MCT2563775.1	MCT2563775.1|MCT2563775.1|MCT2563775.1		3-isopropylmalate dehydrogenase [Chryseobacterium sp. pc1-10]	GO:0005737,cytoplasm	GO:0003862,3-isopropylmalate dehydrogenase activity;GO:0000287,magnesium ion binding;GO:0051287,NAD binding	GO:0009098,leucine biosynthetic process	elb:VO54_00146,path:elb00660,C5-Branched dibasic acid metabolism;elb:VO54_00146,path:elb00290,Valine, leucine and isoleucine biosynthesis
MCT2564391.1	MCT2564391.1|MCT2564391.1|MCT2564391.1		M23 family metallopeptidase [Chryseobacterium sp. pc1-10]	GO:0016020,membrane	GO:0016787,hydrolase activity
MCT2562947.1	MCT2562947.1|MCT2562947.1|MCT2562947.1		UvrD-helicase domain-containing protein [Chryseobacterium sp. pc1-10]		GO:0005524,ATP binding;GO:0016887,ATP hydrolysis activity;GO:0003677,DNA binding;GO:0003678,DNA helicase activity
MCT2564284.1	MCT2564284.1|MCT2564284.1|MCT2564284.1		M14 family zinc carboxypeptidase [Chryseobacterium sp. pc1-10]		GO:0004181,metallocarboxypeptidase activity;GO:0008270,zinc ion binding	GO:0006508,proteolysis
MCT2562774.1	MCT2562774.1|MCT2562774.1|MCT2562774.1		exonuclease domain-containing protein [Chryseobacterium sp. pc1-10]		GO:0003887,DNA-directed DNA polymerase activity;GO:0004527,exonuclease activity;GO:0003676,nucleic acid binding		elb:VO54_02131,path:elb03030,DNA replication;elb:VO54_02131,path:elb03430,Mismatch repair;elb:VO54_02131,path:elb03440,Homologous recombination
MCT2563140.1	MCT2563140.1|MCT2563140.1|MCT2563140.1		hypothetical protein N0B48_14700 [Chryseobacterium sp. pc1-10]
MCT2561030.1	MCT2561030.1|MCT2561030.1|MCT2561030.1		thioredoxin [Chryseobacterium sp. pc1-10]		GO:0015035,protein-disulfide reductase activity		elb:VO54_00427,path:elb00450,Selenocompound metabolism
MCT2563816.1	MCT2563816.1|MCT2563816.1|MCT2563816.1		Atu1372/SO_1960 family protein [Chryseobacterium sp. pc1-10]		GO:0009055,electron transfer activity;GO:0010181,FMN binding
MCT2562624.1	MCT2562624.1|MCT2562624.1|MCT2562624.1		hypothetical protein N0B48_12075 [Chryseobacterium sp. pc1-10]
MCT2561134.1	MCT2561134.1|MCT2561134.1|MCT2561134.1		CoA pyrophosphatase [Chryseobacterium sp. pc1-10]		GO:0010945,CoA pyrophosphatase activity
MCT2563059.1	MCT2563059.1|MCT2563059.1|MCT2563059.1		DUF5995 family protein [Chryseobacterium sp. pc1-10]
MCT2561122.1	MCT2561122.1|MCT2561122.1|MCT2561122.1		response regulator transcription factor [Chryseobacterium sp. pc1-10]		GO:0003677,DNA binding	GO:0000160,phosphorelay signal transduction system;GO:0006355,regulation of DNA-templated transcription
MCT2561553.1	MCT2561553.1|MCT2561553.1|MCT2561553.1		plasmid pRiA4b ORF-3 family protein [Chryseobacterium sp. pc1-10]
MCT2563878.1	MCT2563878.1|MCT2563878.1|MCT2563878.1		adenosylmethionine--8-amino-7-oxononanoate transaminase [Chryseobacterium sp. pc1-10]	GO:0005737,cytoplasm	GO:0004015,adenosylmethionine-8-amino-7-oxononanoate transaminase activity;GO:0030170,pyridoxal phosphate binding	GO:0009102,biotin biosynthetic process	elb:VO54_01683,path:elb00780,Biotin metabolism
MCT2562935.1	MCT2562935.1|MCT2562935.1|MCT2562935.1		glycoside hydrolase family 3 protein [Chryseobacterium sp. pc1-10]		GO:0004553,hydrolase activity, hydrolyzing O-glycosyl compounds	GO:0005975,carbohydrate metabolic process
MCT2561473.1	MCT2561473.1|MCT2561473.1|MCT2561473.1		OprO/OprP family phosphate-selective porin [Chryseobacterium sp. pc1-10]
MCT2561665.1	MCT2561665.1|MCT2561665.1|MCT2561665.1		GTPase ObgE [Chryseobacterium sp. pc1-10]	GO:0005737,cytoplasm	GO:0005525,GTP binding;GO:0003924,GTPase activity;GO:0000287,magnesium ion binding	GO:0042254,ribosome biogenesis
MCT2561927.1	MCT2561927.1|MCT2561927.1|MCT2561927.1		terpene synthase family protein [Chryseobacterium sp. pc1-10]
MCT2564608.1	MCT2564608.1|MCT2564608.1|MCT2564608.1		cob(I)yrinic acid a,c-diamide adenosyltransferase [Chryseobacterium sp. pc1-10]		GO:0005524,ATP binding;GO:0008817,corrinoid adenosyltransferase activity	GO:0009236,cobalamin biosynthetic process	elb:VO54_03356,path:elb00860,Porphyrin metabolism
MCT2564439.1	MCT2564439.1|MCT2564439.1|MCT2564439.1		RNA pseudouridine synthase [Chryseobacterium sp. pc1-10]		GO:0003723,RNA binding;GO:0106029,tRNA pseudouridine synthase activity	GO:0034470,ncRNA processing;GO:0001522,pseudouridine synthesis
MCT2560649.1	MCT2560649.1|MCT2560649.1|MCT2560649.1		chromosomal replication initiator protein DnaA [Chryseobacterium sp. pc1-10]	GO:0005737,cytoplasm	GO:0005524,ATP binding;GO:0003688,DNA replication origin binding	GO:0006270,DNA replication initiation;GO:0006275,regulation of DNA replication	elb:VO54_00498,path:elb02020,Two-component system
MCT2564298.1	MCT2564298.1|MCT2564298.1|MCT2564298.1		DUF4286 family protein [Chryseobacterium sp. pc1-10]
MCT2560435.1	MCT2560435.1|MCT2560435.1|MCT2560435.1		hypothetical protein N0B48_00895 [Chryseobacterium sp. pc1-10]
MCT2564179.1	MCT2564179.1|MCT2564179.1|MCT2564179.1		single-stranded DNA-binding protein [Chryseobacterium sp. pc1-10]		GO:0003697,single-stranded DNA binding	GO:0006260,DNA replication	elb:VO54_00198,path:elb03030,DNA replication;elb:VO54_00198,path:elb03430,Mismatch repair;elb:VO54_00198,path:elb03440,Homologous recombination
MCT2561143.1	MCT2561143.1|MCT2561143.1|MCT2561143.1		LysR family transcriptional regulator [Chryseobacterium sp. pc1-10]		GO:0003677,DNA binding;GO:0003700,DNA-binding transcription factor activity
MCT2561632.1	MCT2561632.1|MCT2561632.1|MCT2561632.1		acyl-CoA thioesterase [Chryseobacterium sp. pc1-10]		GO:0016790,thiolester hydrolase activity
MCT2563232.1	MCT2563232.1|MCT2563232.1|MCT2563232.1		polyprenol monophosphomannose synthase [Chryseobacterium sp. pc1-10]		GO:0004582,dolichyl-phosphate beta-D-mannosyltransferase activity;GO:0047267,undecaprenyl-phosphate mannosyltransferase activity
MCT2562427.1	MCT2562427.1|MCT2562427.1|MCT2562427.1		HAMP domain-containing histidine kinase [Chryseobacterium sp. pc1-10]	GO:0016020,membrane	GO:0000155,phosphorelay sensor kinase activity
MCT2564453.1	MCT2564453.1|MCT2564453.1|MCT2564453.1		hypothetical protein N0B48_21360 [Chryseobacterium sp. pc1-10]
MCT2561600.1	MCT2561600.1|MCT2561600.1|MCT2561600.1		YpdA family putative bacillithiol disulfide reductase [Chryseobacterium sp. pc1-10]		GO:0004324,ferredoxin-NADP+ reductase activity		elb:VO54_03499,path:elb00450,Selenocompound metabolism
MCT2560990.1	MCT2560990.1|MCT2560990.1|MCT2560990.1		hypothetical protein N0B48_03690 [Chryseobacterium sp. pc1-10]
MCT2562839.1	MCT2562839.1|MCT2562839.1|MCT2562839.1		MFS transporter [Chryseobacterium sp. pc1-10]	GO:0005886,plasma membrane;GO:0016020,membrane	GO:0015535,fucose;GO:0005354,galactose transmembrane transporter activity;GO:0005355,glucose transmembrane transporter activity;GO:0022857,transmembrane transporter activity
MCT2562748.1	MCT2562748.1|MCT2562748.1|MCT2562748.1		UDP-2,3-diacylglucosamine diphosphatase [Chryseobacterium sp. pc1-10]		GO:0016787,hydrolase activity		elb:VO54_01952,path:elb00540,Lipopolysaccharide biosynthesis
MCT2564096.1	MCT2564096.1|MCT2564096.1|MCT2564096.1		SDR family oxidoreductase [Chryseobacterium sp. pc1-10]
MCT2560869.1	MCT2560869.1|MCT2560869.1|MCT2560869.1		hypothetical protein N0B48_03070 [Chryseobacterium sp. pc1-10]
MCT2563753.1	MCT2563753.1|MCT2563753.1|MCT2563753.1		ATP phosphoribosyltransferase [Chryseobacterium sp. pc1-10]	GO:0005737,cytoplasm	GO:0005524,ATP binding;GO:0003879,ATP phosphoribosyltransferase activity;GO:0000287,magnesium ion binding	GO:0000105,histidine biosynthetic process	elb:VO54_01195,path:elb00340,Histidine metabolism
MCT2560733.1	MCT2560733.1|MCT2560733.1|MCT2560733.1		TonB-dependent receptor [Chryseobacterium sp. pc1-10]	GO:0009279,cell outer membrane
MCT2561578.1	MCT2561578.1|MCT2561578.1|MCT2561578.1		alpha/beta hydrolase [Chryseobacterium sp. pc1-10]		GO:0102209,trans-permethrin hydrolase activity
MCT2564340.1	MCT2564340.1|MCT2564340.1|MCT2564340.1		OmpH family outer membrane protein [Chryseobacterium sp. pc1-10]
MCT2562757.1	MCT2562757.1|MCT2562757.1|MCT2562757.1		response regulator transcription factor [Chryseobacterium sp. pc1-10]		GO:0003677,DNA binding	GO:0000160,phosphorelay signal transduction system;GO:0006355,regulation of DNA-templated transcription
MCT2564207.1	MCT2564207.1|MCT2564207.1|MCT2564207.1		1,4-alpha-glucan branching protein GlgB [Chryseobacterium sp. pc1-10]		GO:0003844,1,4-alpha-glucan branching enzyme activity;GO:0102752,1,4-alpha-glucan branching enzyme activity (using a glucosylated glycogenin as primer for glycogen synthesis);GO:0043169,cation binding;GO:0004553,hydrolase activity, hydrolyzing O-glycosyl compounds	GO:0005978,glycogen biosynthetic process	elb:VO54_00773,path:elb00500,Starch and sucrose metabolism
MCT2562380.1	MCT2562380.1|MCT2562380.1|MCT2562380.1		DUF937 domain-containing protein [Chryseobacterium sp. pc1-10]
MCT2563230.1	MCT2563230.1|MCT2563230.1|MCT2563230.1		tRNA guanosine(34) transglycosylase Tgt [Chryseobacterium sp. pc1-10]		GO:0008479,queuine tRNA-ribosyltransferase activity	GO:0008616,queuosine biosynthetic process;GO:0101030,tRNA-guanine transglycosylation
MCT2564644.1	MCT2564644.1|MCT2564644.1|MCT2564644.1		glycosyltransferase family 4 protein [Chryseobacterium sp. pc1-10]
MCT2563464.1	MCT2563464.1|MCT2563464.1|MCT2563464.1		CBS domain-containing protein [Chryseobacterium sp. pc1-10]
MCT2562739.1	MCT2562739.1|MCT2562739.1|MCT2562739.1		uracil phosphoribosyltransferase [Chryseobacterium sp. pc1-10]		GO:0004845,uracil phosphoribosyltransferase activity		elb:VO54_01959,path:elb00240,Pyrimidine metabolism
MCT2562674.1	MCT2562674.1|MCT2562674.1|MCT2562674.1		NifU family protein [Chryseobacterium sp. pc1-10]		GO:0005506,iron ion binding;GO:0051536,iron-sulfur cluster binding	GO:0016226,iron-sulfur cluster assembly
MCT2563023.1	MCT2563023.1|MCT2563023.1|MCT2563023.1		50S ribosomal protein L24 [Chryseobacterium sp. pc1-10]	GO:1990904,ribonucleoprotein complex;GO:0005840,ribosome	GO:0019843,rRNA binding;GO:0003735,structural constituent of ribosome	GO:0006412,translation	elb:VO54_02993,path:elb03010,Ribosome
MCT2560921.1	MCT2560921.1|MCT2560921.1|MCT2560921.1		hypothetical protein N0B48_03335 [Chryseobacterium sp. pc1-10]
MCT2564255.1	MCT2564255.1|MCT2564255.1|MCT2564255.1		RsmD family RNA methyltransferase [Chryseobacterium sp. pc1-10]
MCT2560904.1	MCT2560904.1|MCT2560904.1|MCT2560904.1		hypothetical protein N0B48_03250 [Chryseobacterium sp. pc1-10]
MCT2561432.1	MCT2561432.1|MCT2561432.1|MCT2561432.1		monovalent cation:proton antiporter-2 (CPA2) family protein [Chryseobacterium sp. pc1-10]	GO:0016020,membrane	GO:0015297,antiporter activity;GO:0008324,monoatomic cation transmembrane transporter activity	GO:0006813,potassium ion transport
MCT2561276.1	MCT2561276.1|MCT2561276.1|MCT2561276.1		PDDEXK nuclease domain-containing protein [Chryseobacterium sp. pc1-10]		GO:0003676,nucleic acid binding
MCT2562632.1	MCT2562632.1|MCT2562632.1|MCT2562632.1		chorismate synthase [Chryseobacterium sp. pc1-10]		GO:0004107,chorismate synthase activity	GO:0008652,amino acid biosynthetic process;GO:0009073,aromatic amino acid family biosynthetic process;GO:0009423,chorismate biosynthetic process	elb:VO54_02191,path:elb00400,Phenylalanine, tyrosine and tryptophan biosynthesis
MCT2564043.1	MCT2564043.1|MCT2564043.1|MCT2564043.1		hypothetical protein N0B48_19295 [Chryseobacterium sp. pc1-10]
MCT2561367.1	MCT2561367.1|MCT2561367.1|MCT2561367.1		ABC transporter permease [Chryseobacterium sp. pc1-10]	GO:0005886,plasma membrane
MCT2560952.1	MCT2560952.1|MCT2560952.1|MCT2560952.1		carbohydrate kinase [Chryseobacterium sp. pc1-10]		GO:0016301,kinase activity;GO:0016773,phosphotransferase activity, alcohol group as acceptor	GO:0016310,phosphorylation
MCT2563013.1	MCT2563013.1|MCT2563013.1|MCT2563013.1		translation initiation factor IF-1 [Chryseobacterium sp. pc1-10]	GO:0005737,cytoplasm	GO:0043022,ribosome binding;GO:0019843,rRNA binding;GO:0003743,translation initiation factor activity
MCT2561289.1	MCT2561289.1|MCT2561289.1|MCT2561289.1		glucosidase [Chryseobacterium sp. pc1-10]		GO:0004573,Glc3Man9GlcNAc2 oligosaccharide glucosidase activity	GO:0009311,oligosaccharide metabolic process
MCT2560797.1	MCT2560797.1|MCT2560797.1|MCT2560797.1		DUF3098 domain-containing protein [Chryseobacterium sp. pc1-10]
MCT2560283.1	MCT2560283.1|MCT2560283.1|MCT2560283.1		heavy metal translocating P-type ATPase [Chryseobacterium sp. pc1-10]	GO:0005886,plasma membrane	GO:0005524,ATP binding;GO:0016887,ATP hydrolysis activity;GO:0019829,ATPase-coupled monoatomic cation transmembrane transporter activity;GO:0046872,metal ion binding
MCT2563463.1	MCT2563463.1|MCT2563463.1|MCT2563463.1		RNA methyltransferase [Chryseobacterium sp. pc1-10]		GO:0003723,RNA binding;GO:0008173,RNA methyltransferase activity	GO:0006396,RNA processing
MCT2564363.1	MCT2564363.1|MCT2564363.1|MCT2564363.1		ABC transporter permease [Chryseobacterium sp. pc1-10]
MCT2564510.1	MCT2564510.1|MCT2564510.1|MCT2564510.1		bifunctional phosphopantothenoylcysteine decarboxylase/phosphopantothenate--cysteine ligase CoaBC [Chryseobacterium sp. pc1-10]		GO:0010181,FMN binding;GO:0046872,metal ion binding;GO:0004632,phosphopantothenate--cysteine ligase activity;GO:0004633,phosphopantothenoylcysteine decarboxylase activity	GO:0015937,coenzyme A biosynthetic process;GO:0015941,pantothenate catabolic process	elb:VO54_02775,path:elb00770,Pantothenate and CoA biosynthesis
MCT2561505.1	MCT2561505.1|MCT2561505.1|MCT2561505.1		gliding motility protein GldB [Chryseobacterium sp. pc1-10]
MCT2560810.1	MCT2560810.1|MCT2560810.1|MCT2560810.1		M12 family metallo-peptidase [Chryseobacterium sp. pc1-10]
MCT2563485.1	MCT2563485.1|MCT2563485.1|MCT2563485.1		bifunctional folylpolyglutamate synthase/dihydrofolate synthase [Chryseobacterium sp. pc1-10]		GO:0005524,ATP binding;GO:0046872,metal ion binding;GO:0004326,tetrahydrofolylpolyglutamate synthase activity		elb:VO54_02502,path:elb00790,Folate biosynthesis
MCT2560848.1	MCT2560848.1|MCT2560848.1|MCT2560848.1		alpha/beta hydrolase [Chryseobacterium sp. pc1-10]
MCT2563000.1	MCT2563000.1|MCT2563000.1|MCT2563000.1		phosphopyruvate hydratase [Chryseobacterium sp. pc1-10]	GO:0009986,cell surface;GO:0005576,extracellular region;GO:0000015,phosphopyruvate hydratase complex	GO:0000287,magnesium ion binding;GO:0004634,phosphopyruvate hydratase activity	GO:0006096,glycolytic process	elb:VO54_03011,path:elb00010,Glycolysis / Gluconeogenesis;elb:VO54_03011,path:elb00680,Methane metabolism;elb:VO54_03011,path:elb03018,RNA degradation
MCT2563847.1	MCT2563847.1|MCT2563847.1|MCT2563847.1		ATP-binding protein [Chryseobacterium sp. pc1-10]
MCT2563139.1	MCT2563139.1|MCT2563139.1|MCT2563139.1		glycosyltransferase family 2 protein [Chryseobacterium sp. pc1-10]
MCT2561503.1	MCT2561503.1|MCT2561503.1|MCT2561503.1		GNAT family N-acetyltransferase [Chryseobacterium sp. pc1-10]		GO:0016747,acyltransferase activity, transferring groups other than amino-acyl groups;GO:0016301,kinase activity	GO:0016310,phosphorylation
MCT2564058.1	MCT2564058.1|MCT2564058.1|MCT2564058.1		TetR/AcrR family transcriptional regulator [Chryseobacterium sp. pc1-10]		GO:0003677,DNA binding
MCT2561781.1	MCT2561781.1|MCT2561781.1|MCT2561781.1		hypothetical protein N0B48_07790 [Chryseobacterium sp. pc1-10]
MCT2562993.1	MCT2562993.1|MCT2562993.1|MCT2562993.1		arginine deiminase-related protein [Chryseobacterium sp. pc1-10]
MCT2561613.1	MCT2561613.1|MCT2561613.1|MCT2561613.1		DUF58 domain-containing protein [Chryseobacterium sp. pc1-10]
MCT2564381.1	MCT2564381.1|MCT2564381.1|MCT2564381.1		NAD(P)/FAD-dependent oxidoreductase [Chryseobacterium sp. pc1-10]		GO:0004148,dihydrolipoyl dehydrogenase activity;GO:0050660,flavin adenine dinucleotide binding
MCT2561780.1	MCT2561780.1|MCT2561780.1|MCT2561780.1		phage baseplate assembly protein V [Chryseobacterium sp. pc1-10]				elb:VO54_00387,path:elb03070,Bacterial secretion system
MCT2560496.1	MCT2560496.1|MCT2560496.1|MCT2560496.1		hypothetical protein N0B48_01200 [Chryseobacterium sp. pc1-10]
MCT2561838.1	MCT2561838.1|MCT2561838.1|MCT2561838.1		LytTR family transcriptional regulator [Chryseobacterium sp. pc1-10]
MCT2560297.1	MCT2560297.1|MCT2560297.1|MCT2560297.1		DoxX family protein [Chryseobacterium sp. pc1-10]
MCT2564509.1	MCT2564509.1|MCT2564509.1|MCT2564509.1		DUF4835 family protein [Chryseobacterium sp. pc1-10]
MCT2560556.1	MCT2560556.1|MCT2560556.1|MCT2560556.1		N-acetyl-gamma-glutamyl-phosphate reductase [Chryseobacterium sp. pc1-10]	GO:0005737,cytoplasm	GO:0003942,N-acetyl-gamma-glutamyl-phosphate reductase activity;GO:0051287,NAD binding;GO:0070401,NADP+ binding;GO:0046983,protein dimerization activity	GO:0006526,arginine biosynthetic process	elb:VO54_02832,path:elb00220,Arginine biosynthesis
MCT2560947.1	MCT2560947.1|MCT2560947.1|MCT2560947.1		magnesium transporter [Chryseobacterium sp. pc1-10]	GO:0005886,plasma membrane	GO:0015095,magnesium ion transmembrane transporter activity;GO:0046872,metal ion binding
MCT2562498.1	MCT2562498.1|MCT2562498.1|MCT2562498.1		DinB family protein [Chryseobacterium sp. pc1-10]
MCT2562787.1	MCT2562787.1|MCT2562787.1|MCT2562787.1		aspartate aminotransferase family protein [Chryseobacterium sp. pc1-10]		GO:0030170,pyridoxal phosphate binding;GO:0008483,transaminase activity
MCT2561019.1	MCT2561019.1|MCT2561019.1|MCT2561019.1		hypothetical protein N0B48_03835 [Chryseobacterium sp. pc1-10]
MCT2563445.1	MCT2563445.1|MCT2563445.1|MCT2563445.1		helix-turn-helix domain-containing protein [Chryseobacterium sp. pc1-10]
MCT2564384.1	MCT2564384.1|MCT2564384.1|MCT2564384.1		beta-ketoacyl-[acyl-carrier-protein] synthase family protein [Chryseobacterium sp. pc1-10]		GO:0004315,3-oxoacyl-[acyl-carrier-protein] synthase activity	GO:0006633,fatty acid biosynthetic process
MCT2560894.1	MCT2560894.1|MCT2560894.1|MCT2560894.1		response regulator transcription factor [Chryseobacterium sp. pc1-10]		GO:0003677,DNA binding;GO:0000156,phosphorelay response regulator activity	GO:0000160,phosphorelay signal transduction system
MCT2563693.1	MCT2563693.1|MCT2563693.1|MCT2563693.1		RNA methyltransferase [Chryseobacterium sp. pc1-10]		GO:0003723,RNA binding;GO:0008173,RNA methyltransferase activity	GO:0006396,RNA processing
MCT2564347.1	MCT2564347.1|MCT2564347.1|MCT2564347.1		glycosyltransferase [Chryseobacterium sp. pc1-10]
MCT2560474.1	MCT2560474.1|MCT2560474.1|MCT2560474.1		Crp/Fnr family transcriptional regulator [Chryseobacterium sp. pc1-10]		GO:0003677,DNA binding	GO:0006355,regulation of DNA-templated transcription
MCT2562919.1	MCT2562919.1|MCT2562919.1|MCT2562919.1		SDR family oxidoreductase [Chryseobacterium sp. pc1-10]		GO:0008670,2,4-dienoyl-CoA reductase (NADPH) activity
MCT2563686.1	MCT2563686.1|MCT2563686.1|MCT2563686.1		ABC transporter ATP-binding protein [Chryseobacterium sp. pc1-10]		GO:0005524,ATP binding
MCT2561111.1	MCT2561111.1|MCT2561111.1|MCT2561111.1		hypothetical protein N0B48_04335 [Chryseobacterium sp. pc1-10]	GO:0033104,type VI protein secretion system complex		GO:1901998,toxin transport
MCT2564353.1	MCT2564353.1|MCT2564353.1|MCT2564353.1		MMPL family transporter [Chryseobacterium sp. pc1-10]
MCT2563809.1	MCT2563809.1|MCT2563809.1|MCT2563809.1		Crp/Fnr family transcriptional regulator [Chryseobacterium sp. pc1-10]
MCT2560582.1	MCT2560582.1|MCT2560582.1|MCT2560582.1		helix-turn-helix transcriptional regulator [Chryseobacterium sp. pc1-10]		GO:0003700,DNA-binding transcription factor activity;GO:0043565,sequence-specific DNA binding
MCT2564417.1	MCT2564417.1|MCT2564417.1|MCT2564417.1		Ig-like domain-containing protein [Chryseobacterium sp. pc1-10]
MCT2564654.1	MCT2564654.1|MCT2564654.1|MCT2564654.1		imidazole glycerol phosphate synthase subunit HisH [Chryseobacterium sp. pc1-10]	GO:0005737,cytoplasm	GO:0004359,glutaminase activity;GO:0000107,imidazoleglycerol-phosphate synthase activity;GO:0016829,lyase activity	GO:0006541,glutamine metabolic process;GO:0000105,histidine biosynthetic process	elb:VO54_01199,path:elb00340,Histidine metabolism
MCT2562334.1	MCT2562334.1|MCT2562334.1|MCT2562334.1		alpha/beta hydrolase [Chryseobacterium sp. pc1-10]		GO:0016787,hydrolase activity
MCT2560982.1	MCT2560982.1|MCT2560982.1|MCT2560982.1		hypothetical protein N0B48_03650 [Chryseobacterium sp. pc1-10]
MCT2562217.1	MCT2562217.1|MCT2562217.1|MCT2562217.1		NADP-dependent isocitrate dehydrogenase [Chryseobacterium sp. pc1-10]		GO:0004450,isocitrate dehydrogenase (NADP+) activity;GO:0046872,metal ion binding	GO:0006097,glyoxylate cycle;GO:0006099,tricarboxylic acid cycle	elb:VO54_00052,path:elb00020,Citrate cycle (TCA cycle);elb:VO54_00052,path:elb00480,Glutathione metabolism
MCT2560549.1	MCT2560549.1|MCT2560549.1|MCT2560549.1		aspartate carbamoyltransferase catalytic subunit [Chryseobacterium sp. pc1-10]		GO:0016597,amino acid binding;GO:0004070,aspartate carbamoyltransferase activity	GO:0006207,'de novo' pyrimidine nucleobase biosynthetic process;GO:0044205,'de novo' UMP biosynthetic process;GO:0006520,amino acid metabolic process	elb:VO54_00639,path:elb00240,Pyrimidine metabolism;elb:VO54_00639,path:elb00250,Alanine, aspartate and glutamate metabolism
MCT2561307.1	MCT2561307.1|MCT2561307.1|MCT2561307.1		TerC/Alx family metal homeostasis membrane protein [Chryseobacterium sp. pc1-10]	GO:0016020,membrane
MCT2562868.1	MCT2562868.1|MCT2562868.1|MCT2562868.1		hypothetical protein N0B48_13320 [Chryseobacterium sp. pc1-10]
MCT2561033.1	MCT2561033.1|MCT2561033.1|MCT2561033.1		haloacid dehalogenase-like hydrolase [Chryseobacterium sp. pc1-10]		GO:0016787,hydrolase activity
MCT2563184.1	MCT2563184.1|MCT2563184.1|MCT2563184.1		hypothetical protein N0B48_14920 [Chryseobacterium sp. pc1-10]
MCT2564156.1	MCT2564156.1|MCT2564156.1|MCT2564156.1		TetR/AcrR family transcriptional regulator [Chryseobacterium sp. pc1-10]		GO:0003677,DNA binding
MCT2560985.1	MCT2560985.1|MCT2560985.1|MCT2560985.1		gliding motility lipoprotein GldD [Chryseobacterium sp. pc1-10]
MCT2561301.1	MCT2561301.1|MCT2561301.1|MCT2561301.1		MBL fold metallo-hydrolase [Chryseobacterium sp. pc1-10]		GO:0016787,hydrolase activity
MCT2562225.1	MCT2562225.1|MCT2562225.1|MCT2562225.1		VOC family protein [Chryseobacterium sp. pc1-10]
MCT2562956.1	MCT2562956.1|MCT2562956.1|MCT2562956.1		GTP cyclohydrolase I FolE [Chryseobacterium sp. pc1-10]		GO:0005525,GTP binding;GO:0003934,GTP cyclohydrolase I activity;GO:0008270,zinc ion binding	GO:0035998,7,8-dihydroneopterin 3'-triphosphate biosynthetic process;GO:0006730,one-carbon metabolic process;GO:0046654,tetrahydrofolate biosynthetic process	elb:VO54_02255,path:elb00790,Folate biosynthesis
MCT2561723.1	MCT2561723.1|MCT2561723.1|MCT2561723.1		helix-turn-helix transcriptional regulator [Chryseobacterium sp. pc1-10]
MCT2562801.1	MCT2562801.1|MCT2562801.1|MCT2562801.1		kinase [Chryseobacterium sp. pc1-10]		GO:0005524,ATP binding;GO:0004672,protein kinase activity	GO:0006468,protein phosphorylation
MCT2563470.1	MCT2563470.1|MCT2563470.1|MCT2563470.1		spore maturation protein [Chryseobacterium sp. pc1-10]	GO:0016020,membrane
MCT2563903.1	MCT2563903.1|MCT2563903.1|MCT2563903.1		SDR family oxidoreductase [Chryseobacterium sp. pc1-10]		GO:0016491,oxidoreductase activity
MCT2563212.1	MCT2563212.1|MCT2563212.1|MCT2563212.1		DUF6146 family protein [Chryseobacterium sp. pc1-10]
MCT2560367.1	MCT2560367.1|MCT2560367.1|MCT2560367.1		ribosome small subunit-dependent GTPase A [Chryseobacterium sp. pc1-10]	GO:0005737,cytoplasm	GO:0005525,GTP binding;GO:0003924,GTPase activity;GO:0046872,metal ion binding;GO:0019843,rRNA binding	GO:0042274,ribosomal small subunit biogenesis	elb:VO54_00707,path:elb00730,Thiamine metabolism
MCT2560475.1	MCT2560475.1|MCT2560475.1|MCT2560475.1		beta-lactamase family protein [Chryseobacterium sp. pc1-10]
MCT2561290.1	MCT2561290.1|MCT2561290.1|MCT2561290.1		glucose 1-dehydrogenase [Chryseobacterium sp. pc1-10]		GO:0016491,oxidoreductase activity
MCT2563522.1	MCT2563522.1|MCT2563522.1|MCT2563522.1		tRNA uridine-5-carboxymethylaminomethyl(34) synthesis enzyme MnmG [Chryseobacterium sp. pc1-10]	GO:0005737,cytoplasm	GO:0050660,flavin adenine dinucleotide binding	GO:0002098,tRNA wobble uridine modification
MCT2560949.1	MCT2560949.1|MCT2560949.1|MCT2560949.1		GAF domain-containing protein [Chryseobacterium sp. pc1-10]		GO:0016301,kinase activity	GO:0016310,phosphorylation
MCT2560517.1	MCT2560517.1|MCT2560517.1|MCT2560517.1		winged helix DNA-binding protein [Chryseobacterium sp. pc1-10]
MCT2561929.1	MCT2561929.1|MCT2561929.1|MCT2561929.1		hypothetical protein N0B48_08530 [Chryseobacterium sp. pc1-10]
MCT2561383.1	MCT2561383.1|MCT2561383.1|MCT2561383.1		hypothetical protein N0B48_05790 [Chryseobacterium sp. pc1-10]
MCT2560292.1	MCT2560292.1|MCT2560292.1|MCT2560292.1		GNAT family N-acetyltransferase [Chryseobacterium sp. pc1-10]
MCT2564602.1	MCT2564602.1|MCT2564602.1|MCT2564602.1		agmatinase [Chryseobacterium sp. pc1-10]		GO:0008783,agmatinase activity;GO:0043920,aminopropylagmatine ureohydrolase activity;GO:0046872,metal ion binding	GO:1901564,organonitrogen compound metabolic process	elb:VO54_03364,path:elb00330,Arginine and proline metabolism
MCT2564422.1	MCT2564422.1|MCT2564422.1|MCT2564422.1		TonB-dependent receptor [Chryseobacterium sp. pc1-10]	GO:0009279,cell outer membrane
MCT2563188.1	MCT2563188.1|MCT2563188.1|MCT2563188.1		replicative DNA helicase [Chryseobacterium sp. pc1-10]	GO:1990077,primosome complex	GO:0005524,ATP binding;GO:0016887,ATP hydrolysis activity;GO:0003677,DNA binding;GO:0003678,DNA helicase activity	GO:0006269,DNA replication, synthesis of RNA primer	elb:VO54_01517,path:elb03030,DNA replication;elb:VO54_02894,path:elb03030,DNA replication
MCT2562720.1	MCT2562720.1|MCT2562720.1|MCT2562720.1		alpha-amylase [Chryseobacterium sp. pc1-10]
MCT2563320.1	MCT2563320.1|MCT2563320.1|MCT2563320.1		outer membrane protein transport protein [Chryseobacterium sp. pc1-10]	GO:0009279,cell outer membrane
MCT2563124.1	MCT2563124.1|MCT2563124.1|MCT2563124.1		dTDP-glucose 4,6-dehydratase [Chryseobacterium sp. pc1-10]		GO:0008460,dTDP-glucose 4,6-dehydratase activity	GO:0009225,nucleotide-sugar metabolic process
MCT2563367.1	MCT2563367.1|MCT2563367.1|MCT2563367.1		DNA alkylation repair protein [Chryseobacterium sp. pc1-10]
MCT2560591.1	MCT2560591.1|MCT2560591.1|MCT2560591.1		diaminopimelate epimerase [Chryseobacterium sp. pc1-10]	GO:0005737,cytoplasm	GO:0008837,diaminopimelate epimerase activity	GO:0009089,lysine biosynthetic process via diaminopimelate	elb:VO54_00073,path:elb00300,Lysine biosynthesis;elb:VO54_00073,path:elb00470,D-Amino acid metabolism
MCT2563109.1	MCT2563109.1|MCT2563109.1|MCT2563109.1		TonB-dependent receptor [Chryseobacterium sp. pc1-10]	GO:0009279,cell outer membrane
MCT2561055.1	MCT2561055.1|MCT2561055.1|MCT2561055.1		aspartate ammonia-lyase [Chryseobacterium sp. pc1-10]		GO:0008797,aspartate ammonia-lyase activity	GO:0006531,aspartate metabolic process;GO:0006099,tricarboxylic acid cycle	elb:VO54_01401,path:elb00250,Alanine, aspartate and glutamate metabolism
MCT2563859.1	MCT2563859.1|MCT2563859.1|MCT2563859.1		nucleosidase [Chryseobacterium sp. pc1-10]		GO:0008782,adenosylhomocysteine nucleosidase activity	GO:0009116,nucleoside metabolic process	elb:VO54_02600,path:elb00270,Cysteine and methionine metabolism
MCT2562391.1	MCT2562391.1|MCT2562391.1|MCT2562391.1		zinc-dependent metalloprotease [Chryseobacterium sp. pc1-10]
MCT2564515.1	MCT2564515.1|MCT2564515.1|MCT2564515.1		tRNA threonylcarbamoyladenosine dehydratase [Chryseobacterium sp. pc1-10]		GO:0008641,ubiquitin-like modifier activating enzyme activity
MCT2560703.1	MCT2560703.1|MCT2560703.1|MCT2560703.1		anthranilate synthase component I family protein [Chryseobacterium sp. pc1-10]		GO:0004049,anthranilate synthase activity	GO:0009058,biosynthetic process	elb:VO54_00586,path:elb00400,Phenylalanine, tyrosine and tryptophan biosynthesis;elb:VO54_00586,path:elb02024,Quorum sensing
MCT2563229.1	MCT2563229.1|MCT2563229.1|MCT2563229.1		LptF/LptG family permease [Chryseobacterium sp. pc1-10]	GO:0005886,plasma membrane			elb:VO54_02425,path:elb02010,ABC transporters
MCT2560604.1	MCT2560604.1|MCT2560604.1|MCT2560604.1		iron-containing alcohol dehydrogenase [Chryseobacterium sp. pc1-10]		GO:1990362,butanol dehydrogenase activity;GO:0046872,metal ion binding		elb:VO54_00733,path:elb00640,Propanoate metabolism
MCT2561643.1	MCT2561643.1|MCT2561643.1|MCT2561643.1		alpha/beta fold hydrolase [Chryseobacterium sp. pc1-10]		GO:0016787,hydrolase activity
MCT2561480.1	MCT2561480.1|MCT2561480.1|MCT2561480.1		alpha/beta hydrolase [Chryseobacterium sp. pc1-10]		GO:0004177,aminopeptidase activity	GO:0006508,proteolysis	elb:VO54_02650,path:elb00330,Arginine and proline metabolism
MCT2561385.1	MCT2561385.1|MCT2561385.1|MCT2561385.1		NADH-quinone oxidoreductase subunit NuoH [Chryseobacterium sp. pc1-10]	GO:0005886,plasma membrane	GO:0016655,oxidoreductase activity, acting on NAD(P)H, quinone or similar compound as acceptor;GO:0048038,quinone binding		elb:VO54_01861,path:elb00190,Oxidative phosphorylation
MCT2564495.1	MCT2564495.1|MCT2564495.1|MCT2564495.1		peptide chain release factor 1 [Chryseobacterium sp. pc1-10]	GO:0005737,cytoplasm	GO:0016149,translation release factor activity, codon specific
MCT2563076.1	MCT2563076.1|MCT2563076.1|MCT2563076.1		30S ribosomal protein S20 [Chryseobacterium sp. pc1-10]	GO:1990904,ribonucleoprotein complex;GO:0005840,ribosome	GO:0019843,rRNA binding;GO:0003735,structural constituent of ribosome	GO:0006412,translation	elb:VO54_02938,path:elb03010,Ribosome
MCT2560666.1	MCT2560666.1|MCT2560666.1|MCT2560666.1		glycine cleavage system aminomethyltransferase GcvT [Chryseobacterium sp. pc1-10]		GO:0004047,aminomethyltransferase activity;GO:0008168,methyltransferase activity;GO:0008483,transaminase activity	GO:0019464,glycine decarboxylation via glycine cleavage system;GO:0032259,methylation	elb:VO54_00664,path:elb00630,Glyoxylate and dicarboxylate metabolism;elb:VO54_00664,path:elb00260,Glycine, serine and threonine metabolism;elb:VO54_00664,path:elb00670,One carbon pool by folate
MCT2563707.1	MCT2563707.1|MCT2563707.1|MCT2563707.1		LptF/LptG family permease [Chryseobacterium sp. pc1-10]	GO:0005886,plasma membrane			elb:VO54_01575,path:elb02010,ABC transporters
MCT2564537.1	MCT2564537.1|MCT2564537.1|MCT2564537.1		hypothetical protein N0B48_21780 [Chryseobacterium sp. pc1-10]
MCT2562980.1	MCT2562980.1|MCT2562980.1|MCT2562980.1		SsrA-binding protein SmpB [Chryseobacterium sp. pc1-10]	GO:0005737,cytoplasm	GO:0003723,RNA binding	GO:0070929,trans-translation
MCT2561572.1	MCT2561572.1|MCT2561572.1|MCT2561572.1		pyridoxal-phosphate dependent enzyme [Chryseobacterium sp. pc1-10]		GO:0016765,transferase activity, transferring alkyl or aryl (other than methyl) groups	GO:0006535,cysteine biosynthetic process from serine
MCT2564508.1	MCT2564508.1|MCT2564508.1|MCT2564508.1		DNA repair protein RecN [Chryseobacterium sp. pc1-10]		GO:0005524,ATP binding	GO:0006310,DNA recombination;GO:0006281,DNA repair
MCT2560551.1	MCT2560551.1|MCT2560551.1|MCT2560551.1		argininosuccinate lyase [Chryseobacterium sp. pc1-10]	GO:0005737,cytoplasm	GO:0004056,argininosuccinate lyase activity	GO:0042450,arginine biosynthetic process via ornithine	elb:VO54_02837,path:elb00250,Alanine, aspartate and glutamate metabolism;elb:VO54_02837,path:elb00220,Arginine biosynthesis
MCT2560673.1	MCT2560673.1|MCT2560673.1|MCT2560673.1		LysR family transcriptional regulator [Chryseobacterium sp. pc1-10]		GO:0003677,DNA binding;GO:0003700,DNA-binding transcription factor activity
MCT2562763.1	MCT2562763.1|MCT2562763.1|MCT2562763.1		trigger factor [Chryseobacterium sp. pc1-10]		GO:0003755,peptidyl-prolyl cis-trans isomerase activity	GO:0006457,protein folding;GO:0015031,protein transport
MCT2560876.1	MCT2560876.1|MCT2560876.1|MCT2560876.1		dihydroxy-acid dehydratase [Chryseobacterium sp. pc1-10]		GO:0051537,2 iron, 2 sulfur cluster binding;GO:0004160,dihydroxy-acid dehydratase activity;GO:0000287,magnesium ion binding	GO:0009097,isoleucine biosynthetic process;GO:0009099,valine biosynthetic process	elb:VO54_03214,path:elb00290,Valine, leucine and isoleucine biosynthesis;elb:VO54_03214,path:elb00770,Pantothenate and CoA biosynthesis
MCT2562409.1	MCT2562409.1|MCT2562409.1|MCT2562409.1		ribonuclease III [Chryseobacterium sp. pc1-10]	GO:0005737,cytoplasm	GO:0046872,metal ion binding;GO:0004525,ribonuclease III activity;GO:0019843,rRNA binding	GO:0006397,mRNA processing;GO:0006364,rRNA processing;GO:0008033,tRNA processing
MCT2564536.1	MCT2564536.1|MCT2564536.1|MCT2564536.1		nitrilase family protein [Chryseobacterium sp. pc1-10]		GO:0106008,2-oxoglutaramate amidase activity	GO:0006807,nitrogen compound metabolic process	elb:VO54_02635,path:elb00250,Alanine, aspartate and glutamate metabolism
MCT2560924.1	MCT2560924.1|MCT2560924.1|MCT2560924.1		WYL domain-containing protein [Chryseobacterium sp. pc1-10]
MCT2564481.1	MCT2564481.1|MCT2564481.1|MCT2564481.1		methylmalonyl Co-A mutase-associated GTPase MeaB [Chryseobacterium sp. pc1-10]		GO:0005525,GTP binding;GO:0003924,GTPase activity;GO:0016301,kinase activity	GO:0016310,phosphorylation
MCT2562324.1	MCT2562324.1|MCT2562324.1|MCT2562324.1		DUF177 domain-containing protein [Chryseobacterium sp. pc1-10]
MCT2561680.1	MCT2561680.1|MCT2561680.1|MCT2561680.1		5-(carboxyamino)imidazole ribonucleotide synthase [Chryseobacterium sp. pc1-10]		GO:0034028,5-(carboxyamino)imidazole ribonucleotide synthase activity;GO:0005524,ATP binding;GO:0046872,metal ion binding;GO:0004638,phosphoribosylaminoimidazole carboxylase activity	GO:0006189,'de novo' IMP biosynthetic process	elb:VO54_03479,path:elb00230,Purine metabolism
MCT2564368.1	MCT2564368.1|MCT2564368.1|MCT2564368.1		beta-ketoacyl-[acyl-carrier-protein] synthase family protein [Chryseobacterium sp. pc1-10]		GO:0004315,3-oxoacyl-[acyl-carrier-protein] synthase activity	GO:0006633,fatty acid biosynthetic process	elb:VO54_02257,path:elb00061,Fatty acid biosynthesis;elb:VO54_02257,path:elb00780,Biotin metabolism;elb:VO54_01039,path:elb00061,Fatty acid biosynthesis;elb:VO54_01039,path:elb00780,Biotin metabolism;elb:VO54_01193,path:elb00061,Fatty acid biosynthesis;elb:VO54_01193,path:elb00780,Biotin metabolism
MCT2563390.1	MCT2563390.1|MCT2563390.1|MCT2563390.1		hypothetical protein N0B48_15955 [Chryseobacterium sp. pc1-10]
MCT2563308.1	MCT2563308.1|MCT2563308.1|MCT2563308.1		glutamyl-tRNA reductase [Chryseobacterium sp. pc1-10]		GO:0008883,glutamyl-tRNA reductase activity;GO:0050661,NADP binding	GO:0006782,protoporphyrinogen IX biosynthetic process	elb:VO54_02698,path:elb00860,Porphyrin metabolism
MCT2563411.1	MCT2563411.1|MCT2563411.1|MCT2563411.1		hypothetical protein N0B48_16060 [Chryseobacterium sp. pc1-10]
MCT2563797.1	MCT2563797.1|MCT2563797.1|MCT2563797.1		3-dehydroquinate synthase [Chryseobacterium sp. pc1-10]	GO:0005737,cytoplasm	GO:0003856,3-dehydroquinate synthase activity;GO:0046872,metal ion binding;GO:0000166,nucleotide binding	GO:0009073,aromatic amino acid family biosynthetic process
MCT2564709.1	MCT2564709.1|MCT2564709.1|MCT2564709.1		hypothetical protein N0B48_22655 [Chryseobacterium sp. pc1-10]
MCT2563012.1	MCT2563012.1|MCT2563012.1|MCT2563012.1		50S ribosomal protein L36 [Chryseobacterium sp. pc1-10]
MCT2564623.1	MCT2564623.1|MCT2564623.1|MCT2564623.1		ABC transporter permease [Chryseobacterium sp. pc1-10]	GO:0016020,membrane
MCT2561169.1	MCT2561169.1|MCT2561169.1|MCT2561169.1		aminotransferase class I and II [Chryseobacterium sp. pc1-10]		GO:0008483,transaminase activity
MCT2562793.1	MCT2562793.1|MCT2562793.1|MCT2562793.1		HU family DNA-binding protein [Chryseobacterium sp. pc1-10]		GO:0003677,DNA binding;GO:0030527,structural constituent of chromatin
MCT2563352.1	MCT2563352.1|MCT2563352.1|MCT2563352.1		Fe-S cluster assembly protein SufD [Chryseobacterium sp. pc1-10]			GO:0016226,iron-sulfur cluster assembly
MCT2563907.1	MCT2563907.1|MCT2563907.1|MCT2563907.1		PLP-dependent aminotransferase family protein [Chryseobacterium sp. pc1-10]		GO:0003824,catalytic activity;GO:0003677,DNA binding;GO:0003700,DNA-binding transcription factor activity;GO:0030170,pyridoxal phosphate binding
MCT2561083.1	MCT2561083.1|MCT2561083.1|MCT2561083.1		ATP-binding protein [Chryseobacterium sp. pc1-10]	GO:0016020,membrane	GO:0000155,phosphorelay sensor kinase activity	GO:0006355,regulation of DNA-templated transcription	elb:VO54_01393,path:elb02020,Two-component system
MCT2563422.1	MCT2563422.1|MCT2563422.1|MCT2563422.1		3'-5' exonuclease [Chryseobacterium sp. pc1-10]		GO:0004527,exonuclease activity;GO:0003676,nucleic acid binding
MCT2561699.1	MCT2561699.1|MCT2561699.1|MCT2561699.1		FUSC family protein [Chryseobacterium sp. pc1-10]	GO:0016020,membrane
MCT2562771.1	MCT2562771.1|MCT2562771.1|MCT2562771.1		fumarylacetoacetate hydrolase family protein [Chryseobacterium sp. pc1-10]		GO:0016853,isomerase activity
MCT2563617.1	MCT2563617.1|MCT2563617.1|MCT2563617.1		ribosome biogenesis GTP-binding protein YihA/YsxC [Chryseobacterium sp. pc1-10]		GO:0005525,GTP binding;GO:0046872,metal ion binding	GO:0000917,division septum assembly
MCT2564393.1	MCT2564393.1|MCT2564393.1|MCT2564393.1		TraR/DksA C4-type zinc finger protein [Chryseobacterium sp. pc1-10]		GO:0008270,zinc ion binding
MCT2561181.1	MCT2561181.1|MCT2561181.1|MCT2561181.1		preprotein translocase subunit SecG [Chryseobacterium sp. pc1-10]	GO:0005886,plasma membrane	GO:0015450,protein-transporting ATPase activity	GO:0009306,protein secretion	elb:VO54_01577,path:elb03060,Protein export;elb:VO54_01577,path:elb03070,Bacterial secretion system;elb:VO54_01577,path:elb02024,Quorum sensing
MCT2564632.1	MCT2564632.1|MCT2564632.1|MCT2564632.1		NYN domain-containing protein [Chryseobacterium sp. pc1-10]
MCT2564205.1	MCT2564205.1|MCT2564205.1|MCT2564205.1		leucyl aminopeptidase family protein [Chryseobacterium sp. pc1-10]	GO:0005737,cytoplasm	GO:0030145,manganese ion binding;GO:0070006,metalloaminopeptidase activity	GO:0006508,proteolysis
MCT2560942.1	MCT2560942.1|MCT2560942.1|MCT2560942.1		30S ribosomal protein S15 [Chryseobacterium sp. pc1-10]	GO:0005737,cytoplasm;GO:1990904,ribonucleoprotein complex;GO:0005840,ribosome	GO:0019843,rRNA binding;GO:0003735,structural constituent of ribosome	GO:0006412,translation	elb:VO54_03769,path:elb03010,Ribosome
MCT2562132.1	MCT2562132.1|MCT2562132.1|MCT2562132.1		DNA replication/repair protein RecF [Chryseobacterium sp. pc1-10]	GO:0005737,cytoplasm	GO:0005524,ATP binding;GO:0003697,single-stranded DNA binding	GO:0006281,DNA repair;GO:0006260,DNA replication;GO:0009432,SOS response	elb:VO54_00035,path:elb03440,Homologous recombination
MCT2562037.1	MCT2562037.1|MCT2562037.1|MCT2562037.1		hypothetical protein N0B48_09070 [Chryseobacterium sp. pc1-10]
MCT2560500.1	MCT2560500.1|MCT2560500.1|MCT2560500.1		LytTR family DNA-binding domain-containing protein [Chryseobacterium sp. pc1-10]		GO:0003677,DNA binding;GO:0000156,phosphorelay response regulator activity
MCT2561246.1	MCT2561246.1|MCT2561246.1|MCT2561246.1		META domain-containing protein [Chryseobacterium sp. pc1-10]
MCT2563533.1	MCT2563533.1|MCT2563533.1|MCT2563533.1		tRNA (adenosine(37)-N6)-threonylcarbamoyltransferase complex dimerization subunit type 1 TsaB [Chryseobacterium sp. pc1-10]			GO:0002949,tRNA threonylcarbamoyladenosine modification
MCT2562782.1	MCT2562782.1|MCT2562782.1|MCT2562782.1		transcriptional repressor [Chryseobacterium sp. pc1-10]		GO:0003700,DNA-binding transcription factor activity
MCT2561530.1	MCT2561530.1|MCT2561530.1|MCT2561530.1		DUF2931 family protein [Chryseobacterium sp. pc1-10]
MCT2560951.1	MCT2560951.1|MCT2560951.1|MCT2560951.1		MBL fold metallo-hydrolase [Chryseobacterium sp. pc1-10]		GO:0016787,hydrolase activity
MCT2560804.1	MCT2560804.1|MCT2560804.1|MCT2560804.1		TIGR02757 family protein [Chryseobacterium sp. pc1-10]
MCT2561182.1	MCT2561182.1|MCT2561182.1|MCT2561182.1		glycosyltransferase family 2 protein [Chryseobacterium sp. pc1-10]
MCT2563569.1	MCT2563569.1|MCT2563569.1|MCT2563569.1		DUF4421 domain-containing protein [Chryseobacterium sp. pc1-10]
MCT2562254.1	MCT2562254.1|MCT2562254.1|MCT2562254.1		hypothetical protein N0B48_10165 [Chryseobacterium sp. pc1-10]
MCT2561236.1	MCT2561236.1|MCT2561236.1|MCT2561236.1		hypothetical protein N0B48_04970 [Chryseobacterium sp. pc1-10]
MCT2564088.1	MCT2564088.1|MCT2564088.1|MCT2564088.1		family 10 glycosylhydrolase [Chryseobacterium sp. pc1-10]
MCT2564135.1	MCT2564135.1|MCT2564135.1|MCT2564135.1		HAMP domain-containing histidine kinase [Chryseobacterium sp. pc1-10]	GO:0016020,membrane	GO:0000155,phosphorelay sensor kinase activity
MCT2562960.1	MCT2562960.1|MCT2562960.1|MCT2562960.1		methionine synthase [Chryseobacterium sp. pc1-10]		GO:0031419,cobalamin binding;GO:0008705,methionine synthase activity;GO:0008270,zinc ion binding;GO:0046872,metal ion binding	GO:0032259,methylation;GO:0042558,pteridine-containing compound metabolic process	elb:VO54_03047,path:elb00270,Cysteine and methionine metabolism;elb:VO54_03047,path:elb00450,Selenocompound metabolism;elb:VO54_03047,path:elb00670,One carbon pool by folate;elb:VO54_03045,path:elb00270,Cysteine and methionine metabolism;elb:VO54_03045,path:elb00450,Selenocompound metabolism;elb:VO54_03045,path:elb00670,One carbon pool by folate
MCT2560722.1	MCT2560722.1|MCT2560722.1|MCT2560722.1		hypothetical protein N0B48_02335 [Chryseobacterium sp. pc1-10]
MCT2562619.1	MCT2562619.1|MCT2562619.1|MCT2562619.1		endonuclease [Chryseobacterium sp. pc1-10]		GO:0004519,endonuclease activity
MCT2564204.1	MCT2564204.1|MCT2564204.1|MCT2564204.1		ATPase [Chryseobacterium sp. pc1-10]		GO:0005524,ATP binding;GO:0003824,catalytic activity;GO:0046872,metal ion binding
MCT2561304.1	MCT2561304.1|MCT2561304.1|MCT2561304.1		hypothetical protein N0B48_05320 [Chryseobacterium sp. pc1-10]	GO:0016020,membrane
MCT2561089.1	MCT2561089.1|MCT2561089.1|MCT2561089.1		sigma-54 dependent transcriptional regulator [Chryseobacterium sp. pc1-10]		GO:0005524,ATP binding;GO:0043565,sequence-specific DNA binding	GO:0000160,phosphorelay signal transduction system;GO:0006355,regulation of DNA-templated transcription
MCT2563112.1	MCT2563112.1|MCT2563112.1|MCT2563112.1		GYDIA family GHMP kinase [Chryseobacterium sp. pc1-10]
MCT2563752.1	MCT2563752.1|MCT2563752.1|MCT2563752.1		glycosyltransferase family 4 protein [Chryseobacterium sp. pc1-10]		GO:0004373,glycogen (starch) synthase activity
MCT2563486.1	MCT2563486.1|MCT2563486.1|MCT2563486.1		glycosyltransferase family 2 protein [Chryseobacterium sp. pc1-10]
MCT2563091.1	MCT2563091.1|MCT2563091.1|MCT2563091.1		SCO family protein [Chryseobacterium sp. pc1-10]	GO:0016020,membrane
MCT2562187.1	MCT2562187.1|MCT2562187.1|MCT2562187.1		protein-L-isoaspartate(D-aspartate) O-methyltransferase [Chryseobacterium sp. pc1-10]	GO:0005737,cytoplasm	GO:0004719,protein-L-isoaspartate (D-aspartate) O-methyltransferase activity	GO:0032259,methylation;GO:0036211,protein modification process;GO:0030091,protein repair
MCT2563436.1	MCT2563436.1|MCT2563436.1|MCT2563436.1		Rrf2 family transcriptional regulator [Chryseobacterium sp. pc1-10]
MCT2563025.1	MCT2563025.1|MCT2563025.1|MCT2563025.1		30S ribosomal protein S17 [Chryseobacterium sp. pc1-10]	GO:1990904,ribonucleoprotein complex;GO:0005840,ribosome	GO:0019843,rRNA binding;GO:0003735,structural constituent of ribosome	GO:0006412,translation	elb:VO54_02991,path:elb03010,Ribosome
MCT2564081.1	MCT2564081.1|MCT2564081.1|MCT2564081.1		HAD family hydrolase [Chryseobacterium sp. pc1-10]
MCT2562810.1	MCT2562810.1|MCT2562810.1|MCT2562810.1		TetR/AcrR family transcriptional regulator [Chryseobacterium sp. pc1-10]		GO:0003677,DNA binding
MCT2561057.1	MCT2561057.1|MCT2561057.1|MCT2561057.1		response regulator transcription factor [Chryseobacterium sp. pc1-10]		GO:0003677,DNA binding;GO:0000156,phosphorelay response regulator activity	GO:0000160,phosphorelay signal transduction system
MCT2563451.1	MCT2563451.1|MCT2563451.1|MCT2563451.1		YARHG domain-containing protein [Chryseobacterium sp. pc1-10]		GO:0004674,protein serine/threonine kinase activity	GO:0016310,phosphorylation
MCT2564206.1	MCT2564206.1|MCT2564206.1|MCT2564206.1		alpha/beta hydrolase-fold protein [Chryseobacterium sp. pc1-10]
MCT2562682.1	MCT2562682.1|MCT2562682.1|MCT2562682.1		RecQ family ATP-dependent DNA helicase [Chryseobacterium sp. pc1-10]		GO:0005524,ATP binding;GO:0004386,helicase activity;GO:0016787,hydrolase activity;GO:0003676,nucleic acid binding	GO:0006310,DNA recombination
MCT2561928.1	MCT2561928.1|MCT2561928.1|MCT2561928.1		hypothetical protein N0B48_08525 [Chryseobacterium sp. pc1-10]
MCT2560745.1	MCT2560745.1|MCT2560745.1|MCT2560745.1		hypothetical protein N0B48_02450 [Chryseobacterium sp. pc1-10]
MCT2564203.1	MCT2564203.1|MCT2564203.1|MCT2564203.1		alpha/beta hydrolase-fold protein [Chryseobacterium sp. pc1-10]
MCT2561114.1	MCT2561114.1|MCT2561114.1|MCT2561114.1		hypothetical protein N0B48_04350 [Chryseobacterium sp. pc1-10]
MCT2562968.1	MCT2562968.1|MCT2562968.1|MCT2562968.1		four helix bundle protein [Chryseobacterium sp. pc1-10]
MCT2562384.1	MCT2562384.1|MCT2562384.1|MCT2562384.1		glycoside hydrolase family 99 protein [Chryseobacterium sp. pc1-10]
MCT2561812.1	MCT2561812.1|MCT2561812.1|MCT2561812.1		SMI1/KNR4 family protein [Chryseobacterium sp. pc1-10]
MCT2563373.1	MCT2563373.1|MCT2563373.1|MCT2563373.1		collagen-like protein [Chryseobacterium sp. pc1-10]
MCT2564575.1	MCT2564575.1|MCT2564575.1|MCT2564575.1		NAD-dependent epimerase/dehydratase family protein [Chryseobacterium sp. pc1-10]
MCT2563231.1	MCT2563231.1|MCT2563231.1|MCT2563231.1		DUF4296 domain-containing protein [Chryseobacterium sp. pc1-10]
MCT2562278.1	MCT2562278.1|MCT2562278.1|MCT2562278.1		hypothetical protein N0B48_10285 [Chryseobacterium sp. pc1-10]
MCT2563300.1	MCT2563300.1|MCT2563300.1|MCT2563300.1		hypothetical protein N0B48_15505 [Chryseobacterium sp. pc1-10]
MCT2561202.1	MCT2561202.1|MCT2561202.1|MCT2561202.1		pirin family protein [Chryseobacterium sp. pc1-10]
MCT2564005.1	MCT2564005.1|MCT2564005.1|MCT2564005.1		S1/P1 nuclease [Chryseobacterium sp. pc1-10]		GO:0004519,endonuclease activity;GO:0046872,metal ion binding;GO:0003676,nucleic acid binding	GO:0006308,DNA catabolic process
MCT2564657.1	MCT2564657.1|MCT2564657.1|MCT2564657.1		CatB-related O-acetyltransferase [Chryseobacterium sp. pc1-10]		GO:0004096,catalase activity;GO:0020037,heme binding;GO:0046872,metal ion binding;GO:0008811,chloramphenicol O-acetyltransferase activity	GO:0042744,hydrogen peroxide catabolic process;GO:0006979,response to oxidative stress	elb:VO54_02866,path:elb00630,Glyoxylate and dicarboxylate metabolism;elb:VO54_02866,path:elb00380,Tryptophan metabolism
MCT2560690.1	MCT2560690.1|MCT2560690.1|MCT2560690.1		RsiV family protein [Chryseobacterium sp. pc1-10]	GO:0016020,membrane
MCT2561458.1	MCT2561458.1|MCT2561458.1|MCT2561458.1		M12 family metallo-peptidase [Chryseobacterium sp. pc1-10]
MCT2561369.1	MCT2561369.1|MCT2561369.1|MCT2561369.1		shikimate dehydrogenase [Chryseobacterium sp. pc1-10]		GO:0004764,shikimate 3-dehydrogenase (NADP+) activity
MCT2564614.1	MCT2564614.1|MCT2564614.1|MCT2564614.1		ABC transporter ATP-binding protein/permease [Chryseobacterium sp. pc1-10]	GO:0016020,membrane	GO:0140359,ABC-type transporter activity;GO:0005524,ATP binding;GO:0016887,ATP hydrolysis activity
MCT2561762.1	MCT2561762.1|MCT2561762.1|MCT2561762.1		4-hydroxy-tetrahydrodipicolinate reductase [Chryseobacterium sp. pc1-10]		GO:0008839,4-hydroxy-tetrahydrodipicolinate reductase	GO:0019877,diaminopimelate biosynthetic process;GO:0009089,lysine biosynthetic process via diaminopimelate
MCT2564446.1	MCT2564446.1|MCT2564446.1|MCT2564446.1		cbb3-type cytochrome c oxidase subunit 3 [Chryseobacterium sp. pc1-10]	GO:0016020,membrane
MCT2563773.1	MCT2563773.1|MCT2563773.1|MCT2563773.1		3-isopropylmalate dehydratase large subunit [Chryseobacterium sp. pc1-10]		GO:0003861,3-isopropylmalate dehydratase activity;GO:0051539,4 iron, 4 sulfur cluster binding;GO:0046872,metal ion binding	GO:0009098,leucine biosynthetic process	elb:VO54_00144,path:elb00660,C5-Branched dibasic acid metabolism;elb:VO54_00144,path:elb00290,Valine, leucine and isoleucine biosynthesis
MCT2563354.1	MCT2563354.1|MCT2563354.1|MCT2563354.1		DUF3078 domain-containing protein [Chryseobacterium sp. pc1-10]
MCT2563046.1	MCT2563046.1|MCT2563046.1|MCT2563046.1		hypothetical protein N0B48_14215 [Chryseobacterium sp. pc1-10]
MCT2562533.1	MCT2562533.1|MCT2562533.1|MCT2562533.1		DUF2490 domain-containing protein [Chryseobacterium sp. pc1-10]
MCT2564413.1	MCT2564413.1|MCT2564413.1|MCT2564413.1		dCMP deaminase family protein [Chryseobacterium sp. pc1-10]		GO:0004132,dCMP deaminase activity;GO:0008270,zinc ion binding	GO:0006220,pyrimidine nucleotide metabolic process
MCT2562614.1	MCT2562614.1|MCT2562614.1|MCT2562614.1		5'(3')-deoxyribonucleotidase [Chryseobacterium sp. pc1-10]		GO:0008253,5'-nucleotidase activity	GO:0009264,deoxyribonucleotide catabolic process	elb:VO54_01983,path:elb00230,Purine metabolism;elb:VO54_01983,path:elb00240,Pyrimidine metabolism;elb:VO54_01983,path:elb00760,Nicotinate and nicotinamide metabolism
MCT2563674.1	MCT2563674.1|MCT2563674.1|MCT2563674.1		phosphohydrolase [Chryseobacterium sp. pc1-10]		GO:0008728,GTP diphosphokinase activity;GO:0016301,kinase activity	GO:0016310,phosphorylation
MCT2563895.1	MCT2563895.1|MCT2563895.1|MCT2563895.1		chloride channel protein [Chryseobacterium sp. pc1-10]	GO:0016020,membrane	GO:0005247,voltage-gated chloride channel activity
MCT2563523.1	MCT2563523.1|MCT2563523.1|MCT2563523.1		class I SAM-dependent methyltransferase [Chryseobacterium sp. pc1-10]		GO:0008168,methyltransferase activity	GO:0032259,methylation
MCT2564154.1	MCT2564154.1|MCT2564154.1|MCT2564154.1		S1-like domain-containing RNA-binding protein [Chryseobacterium sp. pc1-10]
MCT2561486.1	MCT2561486.1|MCT2561486.1|MCT2561486.1		TetR/AcrR family transcriptional regulator [Chryseobacterium sp. pc1-10]
MCT2563781.1	MCT2563781.1|MCT2563781.1|MCT2563781.1		TNT domain-containing protein [Chryseobacterium sp. pc1-10]
MCT2563098.1	MCT2563098.1|MCT2563098.1|MCT2563098.1		efflux RND transporter periplasmic adaptor subunit [Chryseobacterium sp. pc1-10]	GO:0016020,membrane	GO:0022857,transmembrane transporter activity
MCT2560592.1	MCT2560592.1|MCT2560592.1|MCT2560592.1		endolytic transglycosylase MltG [Chryseobacterium sp. pc1-10]	GO:0005886,plasma membrane	GO:0008932,lytic endotransglycosylase activity	GO:0071555,cell wall organization;GO:0009252,peptidoglycan biosynthetic process
MCT2561054.1	MCT2561054.1|MCT2561054.1|MCT2561054.1		glycosyltransferase family 2 protein [Chryseobacterium sp. pc1-10]		GO:0016740,transferase activity
MCT2560266.1	MCT2560266.1|MCT2560266.1|MCT2560266.1		hypothetical protein N0B48_00045 [Chryseobacterium sp. pc1-10]
MCT2561574.1	MCT2561574.1|MCT2561574.1|MCT2561574.1		DUF1343 domain-containing protein [Chryseobacterium sp. pc1-10]		GO:0033922,peptidoglycan beta-N-acetylmuramidase activity
MCT2563035.1	MCT2563035.1|MCT2563035.1|MCT2563035.1		DeoR/GlpR family DNA-binding transcription regulator [Chryseobacterium sp. pc1-10]		GO:0003677,DNA binding;GO:0003700,DNA-binding transcription factor activity
MCT2564321.1	MCT2564321.1|MCT2564321.1|MCT2564321.1		bifunctional riboflavin kinase/FAD synthetase [Chryseobacterium sp. pc1-10]		GO:0005524,ATP binding;GO:0003919,FMN adenylyltransferase activity;GO:0008531,riboflavin kinase activity	GO:0006747,FAD biosynthetic process;GO:0009398,FMN biosynthetic process;GO:0016310,phosphorylation;GO:0009231,riboflavin biosynthetic process	elb:VO54_00095,path:elb00740,Riboflavin metabolism
MCT2563874.1	MCT2563874.1|MCT2563874.1|MCT2563874.1		hypothetical protein N0B48_18440 [Chryseobacterium sp. pc1-10]
MCT2561900.1	MCT2561900.1|MCT2561900.1|MCT2561900.1		serine hydrolase [Chryseobacterium sp. pc1-10]	GO:0016020,membrane
MCT2563763.1	MCT2563763.1|MCT2563763.1|MCT2563763.1		M28 family peptidase [Chryseobacterium sp. pc1-10]
MCT2561123.1	MCT2561123.1|MCT2561123.1|MCT2561123.1		integration host factor subunit beta [Chryseobacterium sp. pc1-10]		GO:0003677,DNA binding;GO:0030527,structural constituent of chromatin
MCT2562482.1	MCT2562482.1|MCT2562482.1|MCT2562482.1		DUF3575 domain-containing protein [Chryseobacterium sp. pc1-10]
MCT2564369.1	MCT2564369.1|MCT2564369.1|MCT2564369.1		beta-ketoacyl synthase chain length factor [Chryseobacterium sp. pc1-10]
MCT2562018.1	MCT2562018.1|MCT2562018.1|MCT2562018.1		aminoglycoside phosphotransferase family protein [Chryseobacterium sp. pc1-10]		GO:0016301,kinase activity	GO:0016310,phosphorylation
MCT2561345.1	MCT2561345.1|MCT2561345.1|MCT2561345.1		VOC family protein [Chryseobacterium sp. pc1-10]
MCT2560839.1	MCT2560839.1|MCT2560839.1|MCT2560839.1		prolyl-tRNA synthetase [Chryseobacterium sp. pc1-10]
MCT2563690.1	MCT2563690.1|MCT2563690.1|MCT2563690.1		ferredoxin--NADP reductase [Chryseobacterium sp. pc1-10]		GO:0051537,2 iron, 2 sulfur cluster binding;GO:0046872,metal ion binding;GO:0016491,oxidoreductase activity		elb:VO54_00462,path:elb00360,Phenylalanine metabolism;elb:VO54_03170,path:elb00360,Phenylalanine metabolism
MCT2560657.1	MCT2560657.1|MCT2560657.1|MCT2560657.1		prolipoprotein diacylglyceryl transferase [Chryseobacterium sp. pc1-10]	GO:0005886,plasma membrane	GO:0008961,phosphatidylglycerol-prolipoprotein diacylglyceryl transferase activity	GO:0042158,lipoprotein biosynthetic process
MCT2562791.1	MCT2562791.1|MCT2562791.1|MCT2562791.1		YqgE/AlgH family protein [Chryseobacterium sp. pc1-10]
MCT2563163.1	MCT2563163.1|MCT2563163.1|MCT2563163.1		SDR family oxidoreductase [Chryseobacterium sp. pc1-10]		GO:0004316,3-oxoacyl-[acyl-carrier-protein] reductase (NADPH) activity;GO:0051287,NAD binding	GO:0006633,fatty acid biosynthetic process	elb:VO54_02601,path:elb00061,Fatty acid biosynthesis;elb:VO54_02601,path:elb00780,Biotin metabolism;elb:VO54_03061,path:elb00051,Fructose and mannose metabolism;elb:VO54_03707,path:elb00061,Fatty acid biosynthesis;elb:VO54_03707,path:elb00780,Biotin metabolism
MCT2564079.1	MCT2564079.1|MCT2564079.1|MCT2564079.1		M20/M25/M40 family metallo-hydrolase [Chryseobacterium sp. pc1-10]	GO:0005764,lysosome	GO:0070573,metallodipeptidase activity
MCT2562631.1	MCT2562631.1|MCT2562631.1|MCT2562631.1		thioredoxin family protein [Chryseobacterium sp. pc1-10]
MCT2563685.1	MCT2563685.1|MCT2563685.1|MCT2563685.1		MarR family transcriptional regulator [Chryseobacterium sp. pc1-10]		GO:0003700,DNA-binding transcription factor activity
MCT2560833.1	MCT2560833.1|MCT2560833.1|MCT2560833.1		hypothetical protein N0B48_02890 [Chryseobacterium sp. pc1-10]
MCT2564024.1	MCT2564024.1|MCT2564024.1|MCT2564024.1		endonuclease [Chryseobacterium sp. pc1-10]
MCT2561013.1	MCT2561013.1|MCT2561013.1|MCT2561013.1		RNA polymerase sigma factor [Chryseobacterium sp. pc1-10]		GO:0003677,DNA binding;GO:0016987,sigma factor activity	GO:0006352,DNA-templated transcription initiation
MCT2562294.1	MCT2562294.1|MCT2562294.1|MCT2562294.1		30S ribosomal protein S9 [Chryseobacterium sp. pc1-10]	GO:1990904,ribonucleoprotein complex;GO:0005840,ribosome	GO:0003735,structural constituent of ribosome	GO:0006412,translation	elb:VO54_02348,path:elb03010,Ribosome
MCT2563506.1	MCT2563506.1|MCT2563506.1|MCT2563506.1		TonB-dependent receptor [Chryseobacterium sp. pc1-10]
MCT2562347.1	MCT2562347.1|MCT2562347.1|MCT2562347.1		glycosyltransferase [Chryseobacterium sp. pc1-10]	GO:0016020,membrane
MCT2561180.1	MCT2561180.1|MCT2561180.1|MCT2561180.1		insulinase family protein [Chryseobacterium sp. pc1-10]		GO:0046872,metal ion binding
MCT2562776.1	MCT2562776.1|MCT2562776.1|MCT2562776.1		sulfatase-like hydrolase/transferase [Chryseobacterium sp. pc1-10]	GO:0005886,plasma membrane	GO:0046872,metal ion binding;GO:0008484,sulfuric ester hydrolase activity
MCT2561390.1	MCT2561390.1|MCT2561390.1|MCT2561390.1		NADH-quinone oxidoreductase subunit M [Chryseobacterium sp. pc1-10]	GO:0016020,membrane	GO:0008137,NADH dehydrogenase (ubiquinone) activity	GO:0042773,ATP synthesis coupled electron transport
MCT2564478.1	MCT2564478.1|MCT2564478.1|MCT2564478.1		hypothetical protein N0B48_21485 [Chryseobacterium sp. pc1-10]	GO:0016020,membrane
MCT2564300.1	MCT2564300.1|MCT2564300.1|MCT2564300.1		hypothetical protein N0B48_20590 [Chryseobacterium sp. pc1-10]
MCT2560400.1	MCT2560400.1|MCT2560400.1|MCT2560400.1		VWA domain-containing protein [Chryseobacterium sp. pc1-10]
MCT2561922.1	MCT2561922.1|MCT2561922.1|MCT2561922.1		phosphotransferase [Chryseobacterium sp. pc1-10]	GO:0005737,cytoplasm	GO:0005524,ATP binding;GO:0004413,homoserine kinase activity	GO:0016310,phosphorylation;GO:0009088,threonine biosynthetic process	elb:VO54_00443,path:elb00260,Glycine, serine and threonine metabolism
MCT2561917.1	MCT2561917.1|MCT2561917.1|MCT2561917.1		condensation domain-containing protein [Chryseobacterium sp. pc1-10]
MCT2562343.1	MCT2562343.1|MCT2562343.1|MCT2562343.1		DUF1648 domain-containing protein [Chryseobacterium sp. pc1-10]
MCT2563404.1	MCT2563404.1|MCT2563404.1|MCT2563404.1		HAMP domain-containing histidine kinase [Chryseobacterium sp. pc1-10]	GO:0016020,membrane	GO:0000155,phosphorelay sensor kinase activity
MCT2562792.1	MCT2562792.1|MCT2562792.1|MCT2562792.1		pyridoxamine 5'-phosphate oxidase [Chryseobacterium sp. pc1-10]		GO:0010181,FMN binding;GO:0004733,pyridoxamine-phosphate oxidase activity	GO:0008615,pyridoxine biosynthetic process	elb:VO54_02119,path:elb00750,Vitamin B6 metabolism;elb:VO54_03836,path:elb00750,Vitamin B6 metabolism
MCT2563237.1	MCT2563237.1|MCT2563237.1|MCT2563237.1		SRPBCC domain-containing protein [Chryseobacterium sp. pc1-10]
MCT2563366.1	MCT2563366.1|MCT2563366.1|MCT2563366.1		hypothetical protein N0B48_15835 [Chryseobacterium sp. pc1-10]
MCT2563930.1	MCT2563930.1|MCT2563930.1|MCT2563930.1		PLP-dependent aminotransferase family protein [Chryseobacterium sp. pc1-10]		GO:0003824,catalytic activity;GO:0003677,DNA binding;GO:0003700,DNA-binding transcription factor activity;GO:0030170,pyridoxal phosphate binding
MCT2562312.1	MCT2562312.1|MCT2562312.1|MCT2562312.1		glycosyltransferase family 4 protein [Chryseobacterium sp. pc1-10]
MCT2564115.1	MCT2564115.1|MCT2564115.1|MCT2564115.1		L-threonylcarbamoyladenylate synthase [Chryseobacterium sp. pc1-10]		GO:0003725,double-stranded RNA binding
MCT2564025.1	MCT2564025.1|MCT2564025.1|MCT2564025.1		deoxyguanosinetriphosphate triphosphohydrolase [Chryseobacterium sp. pc1-10]		GO:0016793,triphosphoric monoester hydrolase activity
MCT2564199.1	MCT2564199.1|MCT2564199.1|MCT2564199.1		hypothetical protein N0B48_20085 [Chryseobacterium sp. pc1-10]
MCT2562206.1	MCT2562206.1|MCT2562206.1|MCT2562206.1		N-acetyltransferase [Chryseobacterium sp. pc1-10]		GO:0016747,acyltransferase activity, transferring groups other than amino-acyl groups
MCT2560916.1	MCT2560916.1|MCT2560916.1|MCT2560916.1		YceI family protein [Chryseobacterium sp. pc1-10]
MCT2564098.1	MCT2564098.1|MCT2564098.1|MCT2564098.1		methionine aminotransferase [Chryseobacterium sp. pc1-10]		GO:0030170,pyridoxal phosphate binding;GO:0008483,transaminase activity	GO:0009058,biosynthetic process
MCT2562942.1	MCT2562942.1|MCT2562942.1|MCT2562942.1		GNAT family N-acetyltransferase [Chryseobacterium sp. pc1-10]
MCT2563097.1	MCT2563097.1|MCT2563097.1|MCT2563097.1		hypothetical protein N0B48_14485 [Chryseobacterium sp. pc1-10]	GO:0016020,membrane	GO:0005254,chloride channel activity
MCT2564172.1	MCT2564172.1|MCT2564172.1|MCT2564172.1		GDP-mannose pyrophosphatase NudK [Chryseobacterium sp. pc1-10]		GO:0016818,hydrolase activity, acting on acid anhydrides, in phosphorus-containing anhydrides;GO:0046872,metal ion binding
MCT2563711.1	MCT2563711.1|MCT2563711.1|MCT2563711.1		hypothetical protein N0B48_17620 [Chryseobacterium sp. pc1-10]
MCT2560390.1	MCT2560390.1|MCT2560390.1|MCT2560390.1		response regulator transcription factor [Chryseobacterium sp. pc1-10]		GO:0003677,DNA binding	GO:0000160,phosphorelay signal transduction system;GO:0006355,regulation of DNA-templated transcription
MCT2560788.1	MCT2560788.1|MCT2560788.1|MCT2560788.1		M12 family metallo-peptidase [Chryseobacterium sp. pc1-10]
MCT2560829.1	MCT2560829.1|MCT2560829.1|MCT2560829.1		aminotransferase class I/II-fold pyridoxal phosphate-dependent enzyme [Chryseobacterium sp. pc1-10]		GO:0030170,pyridoxal phosphate binding;GO:0016765,transferase activity, transferring alkyl or aryl (other than methyl) groups	GO:0071266,'de novo' L-methionine biosynthetic process;GO:0071268,homocysteine biosynthetic process;GO:0019346,transsulfuration	elb:VO54_03043,path:elb00920,Sulfur metabolism;elb:VO54_03043,path:elb00270,Cysteine and methionine metabolism
MCT2561655.1	MCT2561655.1|MCT2561655.1|MCT2561655.1		inorganic phosphate transporter [Chryseobacterium sp. pc1-10]	GO:0016020,membrane	GO:0005315,inorganic phosphate transmembrane transporter activity	GO:0006817,phosphate ion transport
MCT2564009.1	MCT2564009.1|MCT2564009.1|MCT2564009.1		FAD-dependent monooxygenase [Chryseobacterium sp. pc1-10]		GO:0071949,FAD binding;GO:0004497,monooxygenase activity
MCT2563892.1	MCT2563892.1|MCT2563892.1|MCT2563892.1		hypothetical protein N0B48_18535 [Chryseobacterium sp. pc1-10]
MCT2563311.1	MCT2563311.1|MCT2563311.1|MCT2563311.1		N-acetylmuramoyl-L-alanine amidase [Chryseobacterium sp. pc1-10]		GO:0008745,N-acetylmuramoyl-L-alanine amidase activity	GO:0009253,peptidoglycan catabolic process
MCT2562345.1	MCT2562345.1|MCT2562345.1|MCT2562345.1		3-deoxy-D-manno-octulosonic acid transferase [Chryseobacterium sp. pc1-10]	GO:0005886,plasma membrane	GO:0043842,Kdo transferase activity	GO:0009244,lipopolysaccharide core region biosynthetic process
MCT2563783.1	MCT2563783.1|MCT2563783.1|MCT2563783.1		M12 family metallo-peptidase [Chryseobacterium sp. pc1-10]
MCT2563413.1	MCT2563413.1|MCT2563413.1|MCT2563413.1		histidine kinase [Chryseobacterium sp. pc1-10]
MCT2562639.1	MCT2562639.1|MCT2562639.1|MCT2562639.1		hypothetical protein N0B48_12150 [Chryseobacterium sp. pc1-10]
MCT2561280.1	MCT2561280.1|MCT2561280.1|MCT2561280.1		ATP-dependent DNA helicase RecG [Chryseobacterium sp. pc1-10]		GO:0005524,ATP binding;GO:0016887,ATP hydrolysis activity;GO:0003678,DNA helicase activity;GO:0003676,nucleic acid binding	GO:0006310,DNA recombination;GO:0006281,DNA repair	elb:VO54_01923,path:elb03440,Homologous recombination
MCT2561602.1	MCT2561602.1|MCT2561602.1|MCT2561602.1		glycosyl transferase family 1 [Chryseobacterium sp. pc1-10]		GO:0016740,transferase activity
MCT2563380.1	MCT2563380.1|MCT2563380.1|MCT2563380.1		amino acid adenylation domain-containing protein [Chryseobacterium sp. pc1-10]	GO:0016020,membrane
MCT2564548.1	MCT2564548.1|MCT2564548.1|MCT2564548.1		DUF502 domain-containing protein [Chryseobacterium sp. pc1-10]
MCT2563260.1	MCT2563260.1|MCT2563260.1|MCT2563260.1		beta-ketoacyl-ACP synthase II [Chryseobacterium sp. pc1-10]		GO:0004315,3-oxoacyl-[acyl-carrier-protein] synthase activity	GO:0006633,fatty acid biosynthetic process
MCT2563841.1	MCT2563841.1|MCT2563841.1|MCT2563841.1		Crp/Fnr family transcriptional regulator [Chryseobacterium sp. pc1-10]
MCT2561619.1	MCT2561619.1|MCT2561619.1|MCT2561619.1		BatD family protein [Chryseobacterium sp. pc1-10]	GO:0016020,membrane
MCT2563146.1	MCT2563146.1|MCT2563146.1|MCT2563146.1		glycosyltransferase family 2 protein [Chryseobacterium sp. pc1-10]
MCT2563160.1	MCT2563160.1|MCT2563160.1|MCT2563160.1		class I SAM-dependent methyltransferase [Chryseobacterium sp. pc1-10]
MCT2560694.1	MCT2560694.1|MCT2560694.1|MCT2560694.1		DUF5684 domain-containing protein [Chryseobacterium sp. pc1-10]	GO:0016020,membrane
MCT2562597.1	MCT2562597.1|MCT2562597.1|MCT2562597.1		pirin family protein [Chryseobacterium sp. pc1-10]
MCT2561552.1	MCT2561552.1|MCT2561552.1|MCT2561552.1		ATP-binding protein [Chryseobacterium sp. pc1-10]		GO:0000155,phosphorelay sensor kinase activity
MCT2563136.1	MCT2563136.1|MCT2563136.1|MCT2563136.1		glycosyltransferase family 2 protein [Chryseobacterium sp. pc1-10]
MCT2563176.1	MCT2563176.1|MCT2563176.1|MCT2563176.1		hypothetical protein N0B48_14880 [Chryseobacterium sp. pc1-10]
MCT2560679.1	MCT2560679.1|MCT2560679.1|MCT2560679.1		hypothetical protein N0B48_02120 [Chryseobacterium sp. pc1-10]
MCT2563754.1	MCT2563754.1|MCT2563754.1|MCT2563754.1		histidinol dehydrogenase [Chryseobacterium sp. pc1-10]		GO:0004399,histidinol dehydrogenase activity;GO:0051287,NAD binding;GO:0008270,zinc ion binding	GO:0000105,histidine biosynthetic process	elb:VO54_01196,path:elb00340,Histidine metabolism
MCT2564636.1	MCT2564636.1|MCT2564636.1|MCT2564636.1		exodeoxyribonuclease III [Chryseobacterium sp. pc1-10]		GO:0008311,double-stranded DNA 3'-5' DNA exonuclease activity	GO:0006281,DNA repair	elb:VO54_01911,path:elb03410,Base excision repair
MCT2561636.1	MCT2561636.1|MCT2561636.1|MCT2561636.1		GNAT family N-acetyltransferase [Chryseobacterium sp. pc1-10]		GO:0016747,acyltransferase activity, transferring groups other than amino-acyl groups
MCT2560943.1	MCT2560943.1|MCT2560943.1|MCT2560943.1		pyruvate decarboxylase [Chryseobacterium sp. pc1-10]
MCT2564421.1	MCT2564421.1|MCT2564421.1|MCT2564421.1		hypothetical protein N0B48_21200 [Chryseobacterium sp. pc1-10]
MCT2564277.1	MCT2564277.1|MCT2564277.1|MCT2564277.1		MFS transporter [Chryseobacterium sp. pc1-10]	GO:0016020,membrane	GO:0022857,transmembrane transporter activity
MCT2562229.1	MCT2562229.1|MCT2562229.1|MCT2562229.1		alpha/beta hydrolase [Chryseobacterium sp. pc1-10]		GO:0016787,hydrolase activity
MCT2560629.1	MCT2560629.1|MCT2560629.1|MCT2560629.1		nuclear transport factor 2 family protein [Chryseobacterium sp. pc1-10]
MCT2563326.1	MCT2563326.1|MCT2563326.1|MCT2563326.1		T9SS type A sorting domain-containing protein [Chryseobacterium sp. pc1-10]
MCT2561110.1	MCT2561110.1|MCT2561110.1|MCT2561110.1		phage baseplate assembly protein V [Chryseobacterium sp. pc1-10]				elb:VO54_00387,path:elb03070,Bacterial secretion system
MCT2560451.1	MCT2560451.1|MCT2560451.1|MCT2560451.1		MsnO8 family LLM class oxidoreductase [Chryseobacterium sp. pc1-10]		GO:0106319,(R)-limonene 1,2-monooxygenase NADH activity;GO:0106320,(R)-limonene 1,2-monooxygenase NADPH activity;GO:0052601,(S)-limonene 1,2-monooxygenase activity
MCT2560268.1	MCT2560268.1|MCT2560268.1|MCT2560268.1		phytanoyl-CoA dioxygenase family protein [Chryseobacterium sp. pc1-10]
MCT2564113.1	MCT2564113.1|MCT2564113.1|MCT2564113.1		peroxide stress protein YaaA [Chryseobacterium sp. pc1-10]
MCT2564106.1	MCT2564106.1|MCT2564106.1|MCT2564106.1		AraC family transcriptional regulator [Chryseobacterium sp. pc1-10]	GO:0016020,membrane	GO:0003700,DNA-binding transcription factor activity;GO:0043565,sequence-specific DNA binding;GO:0046872,metal ion binding
MCT2563282.1	MCT2563282.1|MCT2563282.1|MCT2563282.1		WYL domain-containing protein [Chryseobacterium sp. pc1-10]
MCT2562332.1	MCT2562332.1|MCT2562332.1|MCT2562332.1		choice-of-anchor J domain-containing protein [Chryseobacterium sp. pc1-10]
MCT2562612.1	MCT2562612.1|MCT2562612.1|MCT2562612.1		Gfo/Idh/MocA family oxidoreductase [Chryseobacterium sp. pc1-10]		GO:0000166,nucleotide binding
MCT2563254.1	MCT2563254.1|MCT2563254.1|MCT2563254.1		AraC family transcriptional regulator [Chryseobacterium sp. pc1-10]		GO:0003700,DNA-binding transcription factor activity;GO:0043565,sequence-specific DNA binding
MCT2561750.1	MCT2561750.1|MCT2561750.1|MCT2561750.1		DNA topoisomerase IB [Chryseobacterium sp. pc1-10]
MCT2562233.1	MCT2562233.1|MCT2562233.1|MCT2562233.1		VOC family protein [Chryseobacterium sp. pc1-10]
MCT2561991.1	MCT2561991.1|MCT2561991.1|MCT2561991.1		Lrp/AsnC family transcriptional regulator [Chryseobacterium sp. pc1-10]		GO:0043565,sequence-specific DNA binding
MCT2561684.1	MCT2561684.1|MCT2561684.1|MCT2561684.1		hypothetical protein N0B48_07305 [Chryseobacterium sp. pc1-10]
MCT2563083.1	MCT2563083.1|MCT2563083.1|MCT2563083.1		cell surface protein [Chryseobacterium sp. pc1-10]
MCT2562360.1	MCT2562360.1|MCT2562360.1|MCT2562360.1		hypothetical protein N0B48_10700 [Chryseobacterium sp. pc1-10]
MCT2564171.1	MCT2564171.1|MCT2564171.1|MCT2564171.1		hypothetical protein N0B48_19945 [Chryseobacterium sp. pc1-10]
MCT2561995.1	MCT2561995.1|MCT2561995.1|MCT2561995.1		efflux RND transporter periplasmic adaptor subunit [Chryseobacterium sp. pc1-10]	GO:0016020,membrane	GO:0022857,transmembrane transporter activity
MCT2561761.1	MCT2561761.1|MCT2561761.1|MCT2561761.1		MarR family winged helix-turn-helix transcriptional regulator [Chryseobacterium sp. pc1-10]		GO:0003700,DNA-binding transcription factor activity
MCT2564604.1	MCT2564604.1|MCT2564604.1|MCT2564604.1		HAD family phosphatase [Chryseobacterium sp. pc1-10]		GO:0005524,ATP binding
MCT2561809.1	MCT2561809.1|MCT2561809.1|MCT2561809.1		DUF2314 domain-containing protein [Chryseobacterium sp. pc1-10]
MCT2560487.1	MCT2560487.1|MCT2560487.1|MCT2560487.1		AraC family transcriptional regulator [Chryseobacterium sp. pc1-10]		GO:0003700,DNA-binding transcription factor activity;GO:0043565,sequence-specific DNA binding
MCT2564414.1	MCT2564414.1|MCT2564414.1|MCT2564414.1		site-specific tyrosine recombinase XerD [Chryseobacterium sp. pc1-10]	GO:0005737,cytoplasm	GO:0003677,DNA binding;GO:0009037,tyrosine-based site-specific recombinase activity	GO:0051301,cell division;GO:0007059,chromosome segregation;GO:0006313,DNA transposition;GO:0015074,DNA integration;GO:0006310,DNA recombination
MCT2563668.1	MCT2563668.1|MCT2563668.1|MCT2563668.1		hypothetical protein N0B48_17405 [Chryseobacterium sp. pc1-10]	GO:0016020,membrane
MCT2562483.1	MCT2562483.1|MCT2562483.1|MCT2562483.1		outer membrane beta-barrel family protein [Chryseobacterium sp. pc1-10]
MCT2563314.1	MCT2563314.1|MCT2563314.1|MCT2563314.1		NAD(P)H-dependent oxidoreductase [Chryseobacterium sp. pc1-10]		GO:0016491,oxidoreductase activity
MCT2561532.1	MCT2561532.1|MCT2561532.1|MCT2561532.1		hypothetical protein N0B48_06535 [Chryseobacterium sp. pc1-10]
MCT2563592.1	MCT2563592.1|MCT2563592.1|MCT2563592.1		endonuclease/exonuclease/phosphatase family protein [Chryseobacterium sp. pc1-10]	GO:0016020,membrane	GO:0004519,endonuclease activity
MCT2563458.1	MCT2563458.1|MCT2563458.1|MCT2563458.1		GNAT family N-acetyltransferase [Chryseobacterium sp. pc1-10]		GO:0016747,acyltransferase activity, transferring groups other than amino-acyl groups
MCT2560587.1	MCT2560587.1|MCT2560587.1|MCT2560587.1		glycosyl hydrolase [Chryseobacterium sp. pc1-10]		GO:0016787,hydrolase activity
MCT2563345.1	MCT2563345.1|MCT2563345.1|MCT2563345.1		neutral zinc metallopeptidase [Chryseobacterium sp. pc1-10]	GO:0016020,membrane	GO:0008237,metallopeptidase activity	GO:0006508,proteolysis
MCT2560449.1	MCT2560449.1|MCT2560449.1|MCT2560449.1		DUF1932 domain-containing protein [Chryseobacterium sp. pc1-10]
MCT2563510.1	MCT2563510.1|MCT2563510.1|MCT2563510.1		MBL fold metallo-hydrolase [Chryseobacterium sp. pc1-10]		GO:0070290,N-acylphosphatidylethanolamine-specific phospholipase D activity;GO:0008270,zinc ion binding
MCT2564382.1	MCT2564382.1|MCT2564382.1|MCT2564382.1		lipid A biosynthesis acyltransferase [Chryseobacterium sp. pc1-10]
MCT2562716.1	MCT2562716.1|MCT2562716.1|MCT2562716.1		LemA family protein [Chryseobacterium sp. pc1-10]	GO:0016020,membrane
MCT2561062.1	MCT2561062.1|MCT2561062.1|MCT2561062.1		ATP-binding cassette domain-containing protein [Chryseobacterium sp. pc1-10]		GO:0005524,ATP binding;GO:0016887,ATP hydrolysis activity
MCT2563802.1	MCT2563802.1|MCT2563802.1|MCT2563802.1		bacillithiol transferase BstA [Chryseobacterium sp. pc1-10]		GO:0016787,hydrolase activity
MCT2562962.1	MCT2562962.1|MCT2562962.1|MCT2562962.1		O-succinylhomoserine sulfhydrylase [Chryseobacterium sp. pc1-10]		GO:0030170,pyridoxal phosphate binding;GO:0016765,transferase activity, transferring alkyl or aryl (other than methyl) groups	GO:0071266,'de novo' L-methionine biosynthetic process;GO:0071268,homocysteine biosynthetic process;GO:0019346,transsulfuration	elb:VO54_03043,path:elb00920,Sulfur metabolism;elb:VO54_03043,path:elb00270,Cysteine and methionine metabolism
MCT2561108.1	MCT2561108.1|MCT2561108.1|MCT2561108.1		hypothetical protein N0B48_04320 [Chryseobacterium sp. pc1-10]
MCT2561170.1	MCT2561170.1|MCT2561170.1|MCT2561170.1		DUF3037 domain-containing protein [Chryseobacterium sp. pc1-10]
MCT2560303.1	MCT2560303.1|MCT2560303.1|MCT2560303.1		hypothetical protein N0B48_00230 [Chryseobacterium sp. pc1-10]
MCT2563057.1	MCT2563057.1|MCT2563057.1|MCT2563057.1		cysteine hydrolase [Chryseobacterium sp. pc1-10]		GO:0016787,hydrolase activity
MCT2564256.1	MCT2564256.1|MCT2564256.1|MCT2564256.1		hypothetical protein N0B48_20370 [Chryseobacterium sp. pc1-10]
MCT2564095.1	MCT2564095.1|MCT2564095.1|MCT2564095.1		helix-turn-helix transcriptional regulator [Chryseobacterium sp. pc1-10]		GO:0003700,DNA-binding transcription factor activity;GO:0043565,sequence-specific DNA binding
MCT2564397.1	MCT2564397.1|MCT2564397.1|MCT2564397.1		YdcF family protein [Chryseobacterium sp. pc1-10]	GO:0016020,membrane
MCT2563631.1	MCT2563631.1|MCT2563631.1|MCT2563631.1		TonB-dependent siderophore receptor [Chryseobacterium sp. pc1-10]	GO:0009279,cell outer membrane	GO:0030246,carbohydrate binding;GO:0015343,siderophore-iron transmembrane transporter activity;GO:0038023,signaling receptor activity
MCT2560769.1	MCT2560769.1|MCT2560769.1|MCT2560769.1		CoA transferase subunit A [Chryseobacterium sp. pc1-10]		GO:0008260,succinyl-CoA		elb:VO54_00691,path:elb00650,Butanoate metabolism;elb:VO54_00691,path:elb00280,Valine, leucine and isoleucine degradation
MCT2563526.1	MCT2563526.1|MCT2563526.1|MCT2563526.1		ribose 5-phosphate isomerase B [Chryseobacterium sp. pc1-10]		GO:0004751,ribose-5-phosphate isomerase activity	GO:0005975,carbohydrate metabolic process	elb:VO54_02613,path:elb00030,Pentose phosphate pathway;elb:VO54_02613,path:elb00051,Fructose and mannose metabolism
MCT2564549.1	MCT2564549.1|MCT2564549.1|MCT2564549.1		DsbA family protein [Chryseobacterium sp. pc1-10]		GO:0016853,isomerase activity
MCT2561355.1	MCT2561355.1|MCT2561355.1|MCT2561355.1		MBL fold metallo-hydrolase [Chryseobacterium sp. pc1-10]		GO:0070290,N-acylphosphatidylethanolamine-specific phospholipase D activity;GO:0008270,zinc ion binding
MCT2561255.1	MCT2561255.1|MCT2561255.1|MCT2561255.1		glycogen/starch synthase [Chryseobacterium sp. pc1-10]		GO:0033201,alpha-1,4-glucan synthase activity;GO:0004373,glycogen (starch) synthase activity;GO:0009011,starch synthase activity	GO:0005978,glycogen biosynthetic process	elb:VO54_00772,path:elb00500,Starch and sucrose metabolism;elb:VO54_03370,path:elb00500,Starch and sucrose metabolism
MCT2564482.1	MCT2564482.1|MCT2564482.1|MCT2564482.1		cytochrome c [Chryseobacterium sp. pc1-10]		GO:0009055,electron transfer activity;GO:0020037,heme binding
MCT2564607.1	MCT2564607.1|MCT2564607.1|MCT2564607.1		thiamine diphosphokinase [Chryseobacterium sp. pc1-10]		GO:0005524,ATP binding;GO:0016301,kinase activity;GO:0030975,thiamine binding;GO:0004788,thiamine diphosphokinase activity	GO:0016310,phosphorylation;GO:0009229,thiamine diphosphate biosynthetic process;GO:0006772,thiamine metabolic process
MCT2561500.1	MCT2561500.1|MCT2561500.1|MCT2561500.1		ribonuclease N [Chryseobacterium sp. pc1-10]	GO:0005576,extracellular region	GO:0003723,RNA binding;GO:0004521,RNA endonuclease activity
MCT2561586.1	MCT2561586.1|MCT2561586.1|MCT2561586.1		hypothetical protein N0B48_06805 [Chryseobacterium sp. pc1-10]
MCT2560918.1	MCT2560918.1|MCT2560918.1|MCT2560918.1		hypothetical protein N0B48_03320 [Chryseobacterium sp. pc1-10]
MCT2563085.1	MCT2563085.1|MCT2563085.1|MCT2563085.1		TonB-dependent receptor [Chryseobacterium sp. pc1-10]	GO:0009279,cell outer membrane
MCT2562789.1	MCT2562789.1|MCT2562789.1|MCT2562789.1		aminotransferase class IV [Chryseobacterium sp. pc1-10]		GO:0008483,transaminase activity
MCT2562338.1	MCT2562338.1|MCT2562338.1|MCT2562338.1		tRNA lysidine(34) synthetase TilS [Chryseobacterium sp. pc1-10]	GO:0005737,cytoplasm	GO:0005524,ATP binding;GO:0016879,ligase activity, forming carbon-nitrogen bonds	GO:0006400,tRNA modification
MCT2561651.1	MCT2561651.1|MCT2561651.1|MCT2561651.1		diphosphomevalonate decarboxylase [Chryseobacterium sp. pc1-10]		GO:0016831,carboxy-lyase activity;GO:0016301,kinase activity	GO:0008299,isoprenoid biosynthetic process;GO:0016310,phosphorylation	elb:VO54_03471,path:elb00900,Terpenoid backbone biosynthesis
MCT2561678.1	MCT2561678.1|MCT2561678.1|MCT2561678.1		sulfite exporter TauE/SafE family protein [Chryseobacterium sp. pc1-10]	GO:0005886,plasma membrane
MCT2564497.1	MCT2564497.1|MCT2564497.1|MCT2564497.1		TonB-dependent receptor [Chryseobacterium sp. pc1-10]	GO:0009279,cell outer membrane
MCT2562941.1	MCT2562941.1|MCT2562941.1|MCT2562941.1		PspC family transcriptional regulator [Chryseobacterium sp. pc1-10]
MCT2563294.1	MCT2563294.1|MCT2563294.1|MCT2563294.1		DUF3800 domain-containing protein [Chryseobacterium sp. pc1-10]
MCT2562527.1	MCT2562527.1|MCT2562527.1|MCT2562527.1		four helix bundle protein [Chryseobacterium sp. pc1-10]
MCT2562664.1	MCT2562664.1|MCT2562664.1|MCT2562664.1		TetR/AcrR family transcriptional regulator [Chryseobacterium sp. pc1-10]		GO:0003677,DNA binding
MCT2563400.1	MCT2563400.1|MCT2563400.1|MCT2563400.1		LytTR family DNA-binding domain-containing protein [Chryseobacterium sp. pc1-10]		GO:0003677,DNA binding;GO:0000156,phosphorelay response regulator activity
MCT2560269.1	MCT2560269.1|MCT2560269.1|MCT2560269.1		hypothetical protein N0B48_00060 [Chryseobacterium sp. pc1-10]
MCT2563201.1	MCT2563201.1|MCT2563201.1|MCT2563201.1		exosortase family protein XrtF [Chryseobacterium sp. pc1-10]
MCT2564398.1	MCT2564398.1|MCT2564398.1|MCT2564398.1		hypothetical protein N0B48_21085 [Chryseobacterium sp. pc1-10]
MCT2563759.1	MCT2563759.1|MCT2563759.1|MCT2563759.1		imidazole glycerol phosphate synthase subunit HisF [Chryseobacterium sp. pc1-10]	GO:0005737,cytoplasm	GO:0000107,imidazoleglycerol-phosphate synthase activity;GO:0016829,lyase activity	GO:0000105,histidine biosynthetic process	elb:VO54_01203,path:elb00340,Histidine metabolism
MCT2562675.1	MCT2562675.1|MCT2562675.1|MCT2562675.1		gamma carbonic anhydrase family protein [Chryseobacterium sp. pc1-10]
MCT2564519.1	MCT2564519.1|MCT2564519.1|MCT2564519.1		LPS assembly lipoprotein LptE [Chryseobacterium sp. pc1-10]	GO:0019867,outer membrane		GO:0043165,Gram-negative-bacterium-type cell outer membrane assembly
MCT2563996.1	MCT2563996.1|MCT2563996.1|MCT2563996.1		hypothetical protein N0B48_19055 [Chryseobacterium sp. pc1-10]
MCT2561284.1	MCT2561284.1|MCT2561284.1|MCT2561284.1		4-hydroxy-tetrahydrodipicolinate synthase [Chryseobacterium sp. pc1-10]	GO:0005737,cytoplasm	GO:0008840,4-hydroxy-tetrahydrodipicolinate synthase activity	GO:0019877,diaminopimelate biosynthetic process;GO:0009089,lysine biosynthetic process via diaminopimelate	elb:VO54_01920,path:elb00300,Lysine biosynthesis;elb:VO54_01920,path:elb00261,Monobactam biosynthesis;elb:VO54_00505,path:elb00470,D-Amino acid metabolism;elb:VO54_03114,path:elb00300,Lysine biosynthesis;elb:VO54_03114,path:elb00261,Monobactam biosynthesis
MCT2560650.1	MCT2560650.1|MCT2560650.1|MCT2560650.1		acyl-CoA thioesterase [Chryseobacterium sp. pc1-10]		GO:0016787,hydrolase activity
MCT2560301.1	MCT2560301.1|MCT2560301.1|MCT2560301.1		class I SAM-dependent methyltransferase [Chryseobacterium sp. pc1-10]		GO:0008168,methyltransferase activity	GO:0032259,methylation
MCT2561955.1	MCT2561955.1|MCT2561955.1|MCT2561955.1		hypothetical protein N0B48_08660 [Chryseobacterium sp. pc1-10]
MCT2562971.1	MCT2562971.1|MCT2562971.1|MCT2562971.1		DUF4129 domain-containing protein [Chryseobacterium sp. pc1-10]	GO:0016020,membrane
MCT2562267.1	MCT2562267.1|MCT2562267.1|MCT2562267.1		DUF4252 domain-containing protein [Chryseobacterium sp. pc1-10]
MCT2561391.1	MCT2561391.1|MCT2561391.1|MCT2561391.1		NADH-quinone oxidoreductase subunit N [Chryseobacterium sp. pc1-10]	GO:0005886,plasma membrane	GO:0008137,NADH dehydrogenase (ubiquinone) activity;GO:0048038,quinone binding	GO:0042773,ATP synthesis coupled electron transport	elb:VO54_01867,path:elb00190,Oxidative phosphorylation
MCT2562833.1	MCT2562833.1|MCT2562833.1|MCT2562833.1		Holliday junction branch migration protein RuvA [Chryseobacterium sp. pc1-10]	GO:0005737,cytoplasm;GO:0009379,Holliday junction helicase complex;GO:0048476,Holliday junction resolvase complex	GO:0005524,ATP binding;GO:0000400,four-way junction DNA binding;GO:0009378,four-way junction helicase activity;GO:0016787,hydrolase activity	GO:0006310,DNA recombination;GO:0006281,DNA repair	elb:VO54_03211,path:elb03440,Homologous recombination
MCT2564016.1	MCT2564016.1|MCT2564016.1|MCT2564016.1		YggS family pyridoxal phosphate-dependent enzyme [Chryseobacterium sp. pc1-10]		GO:0030170,pyridoxal phosphate binding
MCT2561183.1	MCT2561183.1|MCT2561183.1|MCT2561183.1		recombination mediator RecR [Chryseobacterium sp. pc1-10]		GO:0003677,DNA binding;GO:0046872,metal ion binding	GO:0006310,DNA recombination;GO:0006281,DNA repair	elb:VO54_01578,path:elb03440,Homologous recombination
MCT2562036.1	MCT2562036.1|MCT2562036.1|MCT2562036.1		TonB-dependent receptor plug domain-containing protein [Chryseobacterium sp. pc1-10]	GO:0009279,cell outer membrane
MCT2562862.1	MCT2562862.1|MCT2562862.1|MCT2562862.1		hypothetical protein N0B48_13290 [Chryseobacterium sp. pc1-10]
MCT2560738.1	MCT2560738.1|MCT2560738.1|MCT2560738.1		Rrf2 family transcriptional regulator [Chryseobacterium sp. pc1-10]
MCT2560890.1	MCT2560890.1|MCT2560890.1|MCT2560890.1		tRNA (adenosine(37)-N6)-threonylcarbamoyltransferase complex ATPase subunit type 1 TsaE [Chryseobacterium sp. pc1-10]	GO:0005737,cytoplasm	GO:0005524,ATP binding;GO:0016740,transferase activity	GO:0002949,tRNA threonylcarbamoyladenosine modification
MCT2562831.1	MCT2562831.1|MCT2562831.1|MCT2562831.1		hypothetical protein N0B48_13130 [Chryseobacterium sp. pc1-10]
MCT2563997.1	MCT2563997.1|MCT2563997.1|MCT2563997.1		hypothetical protein N0B48_19060 [Chryseobacterium sp. pc1-10]
MCT2562987.1	MCT2562987.1|MCT2562987.1|MCT2562987.1		outer membrane beta-barrel family protein [Chryseobacterium sp. pc1-10]
MCT2564190.1	MCT2564190.1|MCT2564190.1|MCT2564190.1		SHOCT domain-containing protein [Chryseobacterium sp. pc1-10]
MCT2562286.1	MCT2562286.1|MCT2562286.1|MCT2562286.1		beta-lactamase family protein [Chryseobacterium sp. pc1-10]	GO:0016020,membrane
MCT2561006.1	MCT2561006.1|MCT2561006.1|MCT2561006.1		FAD-binding oxidoreductase [Chryseobacterium sp. pc1-10]		GO:0016491,oxidoreductase activity
MCT2560299.1	MCT2560299.1|MCT2560299.1|MCT2560299.1		Crp/Fnr family transcriptional regulator [Chryseobacterium sp. pc1-10]
MCT2563086.1	MCT2563086.1|MCT2563086.1|MCT2563086.1		transporter [Chryseobacterium sp. pc1-10]
MCT2563881.1	MCT2563881.1|MCT2563881.1|MCT2563881.1		DUF421 domain-containing protein [Chryseobacterium sp. pc1-10]
MCT2564490.1	MCT2564490.1|MCT2564490.1|MCT2564490.1		M28 family peptidase [Chryseobacterium sp. pc1-10]
MCT2561053.1	MCT2561053.1|MCT2561053.1|MCT2561053.1		hypothetical protein N0B48_04020 [Chryseobacterium sp. pc1-10]
MCT2562197.1	MCT2562197.1|MCT2562197.1|MCT2562197.1		beta-lactamase family protein [Chryseobacterium sp. pc1-10]
MCT2564217.1	MCT2564217.1|MCT2564217.1|MCT2564217.1		lysophospholipid acyltransferase family protein [Chryseobacterium sp. pc1-10]	GO:0005886,plasma membrane	GO:0016746,acyltransferase activity	GO:0009247,glycolipid biosynthetic process
MCT2561752.1	MCT2561752.1|MCT2561752.1|MCT2561752.1		DUF6526 family protein [Chryseobacterium sp. pc1-10]	GO:0016020,membrane
MCT2563122.1	MCT2563122.1|MCT2563122.1|MCT2563122.1		ribosome assembly cofactor RimP [Chryseobacterium sp. pc1-10]	GO:0005737,cytoplasm		GO:0042274,ribosomal small subunit biogenesis
MCT2563875.1	MCT2563875.1|MCT2563875.1|MCT2563875.1		aminotransferase class I/II-fold pyridoxal phosphate-dependent enzyme [Chryseobacterium sp. pc1-10]		GO:0008710,8-amino-7-oxononanoate synthase activity;GO:0030170,pyridoxal phosphate binding	GO:0009058,biosynthetic process	elb:VO54_01686,path:elb00780,Biotin metabolism
MCT2564038.1	MCT2564038.1|MCT2564038.1|MCT2564038.1		amino acid permease [Chryseobacterium sp. pc1-10]	GO:0016020,membrane	GO:0022857,transmembrane transporter activity
MCT2561313.1	MCT2561313.1|MCT2561313.1|MCT2561313.1		HAD family hydrolase [Chryseobacterium sp. pc1-10]		GO:0016787,hydrolase activity
MCT2560564.1	MCT2560564.1|MCT2560564.1|MCT2560564.1		ATP-binding protein [Chryseobacterium sp. pc1-10]	GO:0016020,membrane	GO:0000155,phosphorelay sensor kinase activity;GO:0022857,transmembrane transporter activity
MCT2564332.1	MCT2564332.1|MCT2564332.1|MCT2564332.1		cysteine synthase family protein [Chryseobacterium sp. pc1-10]
MCT2562127.1	MCT2562127.1|MCT2562127.1|MCT2562127.1		ABC transporter substrate-binding protein [Chryseobacterium sp. pc1-10]
MCT2560470.1	MCT2560470.1|MCT2560470.1|MCT2560470.1		DUF4240 domain-containing protein [Chryseobacterium sp. pc1-10]
MCT2563316.1	MCT2563316.1|MCT2563316.1|MCT2563316.1		cysteine desulfurase [Chryseobacterium sp. pc1-10]		GO:0031071,cysteine desulfurase activity;GO:0030170,pyridoxal phosphate binding	GO:0006534,cysteine metabolic process	elb:VO54_02717,path:elb00450,Selenocompound metabolism
MCT2560601.1	MCT2560601.1|MCT2560601.1|MCT2560601.1		hypothetical protein N0B48_01730 [Chryseobacterium sp. pc1-10]
MCT2560353.1	MCT2560353.1|MCT2560353.1|MCT2560353.1		FKBP-type peptidyl-prolyl cis-trans isomerase [Chryseobacterium sp. pc1-10]
MCT2562957.1	MCT2562957.1|MCT2562957.1|MCT2562957.1		hypothetical protein N0B48_13770 [Chryseobacterium sp. pc1-10]
MCT2563208.1	MCT2563208.1|MCT2563208.1|MCT2563208.1		hypothetical protein N0B48_15040 [Chryseobacterium sp. pc1-10]
MCT2561381.1	MCT2561381.1|MCT2561381.1|MCT2561381.1		NAD(P)H-dependent oxidoreductase subunit E [Chryseobacterium sp. pc1-10]		GO:0051537,2 iron, 2 sulfur cluster binding;GO:0046872,metal ion binding;GO:0050136,NADH dehydrogenase (quinone) activity		elb:VO54_01857,path:elb00190,Oxidative phosphorylation
MCT2562894.1	MCT2562894.1|MCT2562894.1|MCT2562894.1		3-hydroxyacyl-CoA dehydrogenase NAD-binding domain-containing protein [Chryseobacterium sp. pc1-10]		GO:0070403,NAD+ binding;GO:0016616,oxidoreductase activity, acting on the CH-OH group of donors, NAD or NADP as acceptor	GO:0006631,fatty acid metabolic process
MCT2563880.1	MCT2563880.1|MCT2563880.1|MCT2563880.1		GNAT family N-acetyltransferase [Chryseobacterium sp. pc1-10]
MCT2562658.1	MCT2562658.1|MCT2562658.1|MCT2562658.1		YicC family protein [Chryseobacterium sp. pc1-10]
MCT2560272.1	MCT2560272.1|MCT2560272.1|MCT2560272.1		ABC transporter ATP-binding protein [Chryseobacterium sp. pc1-10]		GO:0005524,ATP binding;GO:0016887,ATP hydrolysis activity		elb:VO54_00718,path:elb02010,ABC transporters
MCT2563375.1	MCT2563375.1|MCT2563375.1|MCT2563375.1		META domain-containing protein [Chryseobacterium sp. pc1-10]
MCT2560508.1	MCT2560508.1|MCT2560508.1|MCT2560508.1		hypothetical protein N0B48_01260 [Chryseobacterium sp. pc1-10]
MCT2563181.1	MCT2563181.1|MCT2563181.1|MCT2563181.1		hypothetical protein N0B48_14905 [Chryseobacterium sp. pc1-10]
MCT2562976.1	MCT2562976.1|MCT2562976.1|MCT2562976.1		glycosyl transferase [Chryseobacterium sp. pc1-10]		GO:0016740,transferase activity
MCT2560948.1	MCT2560948.1|MCT2560948.1|MCT2560948.1		helical backbone metal receptor [Chryseobacterium sp. pc1-10]
MCT2564054.1	MCT2564054.1|MCT2564054.1|MCT2564054.1		prevent-host-death protein [Chryseobacterium sp. pc1-10]
MCT2561533.1	MCT2561533.1|MCT2561533.1|MCT2561533.1		hypothetical protein N0B48_06540 [Chryseobacterium sp. pc1-10]
MCT2564714.1	MCT2564714.1|MCT2564714.1|MCT2564714.1		sigma-70 family RNA polymerase sigma factor [Chryseobacterium sp. pc1-10]		GO:0003677,DNA binding;GO:0016987,sigma factor activity	GO:0006352,DNA-templated transcription initiation
MCT2562681.1	MCT2562681.1|MCT2562681.1|MCT2562681.1		methionyl-tRNA formyltransferase [Chryseobacterium sp. pc1-10]		GO:0004479,methionyl-tRNA formyltransferase activity		elb:VO54_02150,path:elb00670,One carbon pool by folate;elb:VO54_02150,path:elb00970,Aminoacyl-tRNA biosynthesis
MCT2562805.1	MCT2562805.1|MCT2562805.1|MCT2562805.1		tyrosine--tRNA ligase [Chryseobacterium sp. pc1-10]
MCT2562368.1	MCT2562368.1|MCT2562368.1|MCT2562368.1		SDR family NAD(P)-dependent oxidoreductase [Chryseobacterium sp. pc1-10]
MCT2560448.1	MCT2560448.1|MCT2560448.1|MCT2560448.1		Crp/Fnr family transcriptional regulator [Chryseobacterium sp. pc1-10]
MCT2561999.1	MCT2561999.1|MCT2561999.1|MCT2561999.1		Fic family protein [Chryseobacterium sp. pc1-10]
MCT2560338.1	MCT2560338.1|MCT2560338.1|MCT2560338.1		peptidylprolyl isomerase [Chryseobacterium sp. pc1-10]
MCT2560796.1	MCT2560796.1|MCT2560796.1|MCT2560796.1		undecaprenyl-diphosphate phosphatase [Chryseobacterium sp. pc1-10]	GO:0005886,plasma membrane	GO:0050380,undecaprenyl-diphosphatase activity;GO:0016787,hydrolase activity	GO:0071555,cell wall organization;GO:0016311,dephosphorylation;GO:0009252,peptidoglycan biosynthetic process;GO:0008360,regulation of cell shape;GO:0046677,response to antibiotic	elb:VO54_00478,path:elb00550,Peptidoglycan biosynthesis;elb:VO54_00478,path:elb00552,Teichoic acid biosynthesis
MCT2561728.1	MCT2561728.1|MCT2561728.1|MCT2561728.1		patatin-like phospholipase family protein [Chryseobacterium sp. pc1-10]
MCT2562240.1	MCT2562240.1|MCT2562240.1|MCT2562240.1		hypothetical protein N0B48_10095 [Chryseobacterium sp. pc1-10]	GO:0016020,membrane
MCT2564700.1	MCT2564700.1|MCT2564700.1|MCT2564700.1		hypothetical protein N0B48_22610 [Chryseobacterium sp. pc1-10]
MCT2564682.1	MCT2564682.1|MCT2564682.1|MCT2564682.1		ABC transporter ATP-binding protein [Chryseobacterium sp. pc1-10]		GO:0005524,ATP binding;GO:0016887,ATP hydrolysis activity
MCT2561305.1	MCT2561305.1|MCT2561305.1|MCT2561305.1		FKBP-type peptidyl-prolyl cis-trans isomerase [Chryseobacterium sp. pc1-10]		GO:0003755,peptidyl-prolyl cis-trans isomerase activity	GO:0006457,protein folding
MCT2564310.1	MCT2564310.1|MCT2564310.1|MCT2564310.1		four helix bundle protein [Chryseobacterium sp. pc1-10]
MCT2562512.1	MCT2562512.1|MCT2562512.1|MCT2562512.1		hypothetical protein N0B48_11505 [Chryseobacterium sp. pc1-10]
MCT2563004.1	MCT2563004.1|MCT2563004.1|MCT2563004.1		hypothetical protein N0B48_14005 [Chryseobacterium sp. pc1-10]
MCT2561032.1	MCT2561032.1|MCT2561032.1|MCT2561032.1		hypothetical protein N0B48_03915 [Chryseobacterium sp. pc1-10]
MCT2564100.1	MCT2564100.1|MCT2564100.1|MCT2564100.1		LytTR family DNA-binding domain-containing protein [Chryseobacterium sp. pc1-10]		GO:0003677,DNA binding;GO:0000156,phosphorelay response regulator activity	GO:0000160,phosphorelay signal transduction system
MCT2562494.1	MCT2562494.1|MCT2562494.1|MCT2562494.1		Zn-ribbon-containing protein [Chryseobacterium sp. pc1-10]
MCT2560684.1	MCT2560684.1|MCT2560684.1|MCT2560684.1		metallophosphoesterase [Chryseobacterium sp. pc1-10]	GO:0016020,membrane	GO:0016787,hydrolase activity
MCT2564727.1	MCT2564727.1|MCT2564727.1|MCT2564727.1		30S ribosomal protein S16 [Chryseobacterium sp. pc1-10]	GO:0005737,cytoplasm;GO:1990904,ribonucleoprotein complex;GO:0005840,ribosome	GO:0003735,structural constituent of ribosome	GO:0006412,translation	elb:VO54_03261,path:elb03010,Ribosome
MCT2562062.1	MCT2562062.1|MCT2562062.1|MCT2562062.1		phage baseplate assembly protein V [Chryseobacterium sp. pc1-10]				elb:VO54_01050,path:elb03070,Bacterial secretion system
MCT2564176.1	MCT2564176.1|MCT2564176.1|MCT2564176.1		hypothetical protein N0B48_19970 [Chryseobacterium sp. pc1-10]
MCT2562910.1	MCT2562910.1|MCT2562910.1|MCT2562910.1		response regulator transcription factor [Chryseobacterium sp. pc1-10]
MCT2564097.1	MCT2564097.1|MCT2564097.1|MCT2564097.1		cardiolipin synthase [Chryseobacterium sp. pc1-10]	GO:0005886,plasma membrane	GO:0008808,cardiolipin synthase activity	GO:0032049,cardiolipin biosynthetic process
MCT2564193.1	MCT2564193.1|MCT2564193.1|MCT2564193.1		class I SAM-dependent methyltransferase [Chryseobacterium sp. pc1-10]		GO:0008168,methyltransferase activity	GO:0032259,methylation
MCT2560838.1	MCT2560838.1|MCT2560838.1|MCT2560838.1		outer membrane protein transport protein [Chryseobacterium sp. pc1-10]
MCT2564192.1	MCT2564192.1|MCT2564192.1|MCT2564192.1		leucine-rich repeat domain-containing protein [Chryseobacterium sp. pc1-10]
MCT2562231.1	MCT2562231.1|MCT2562231.1|MCT2562231.1		SRPBCC family protein [Chryseobacterium sp. pc1-10]
MCT2561447.1	MCT2561447.1|MCT2561447.1|MCT2561447.1		S8/S53 family peptidase [Chryseobacterium sp. pc1-10]
MCT2564402.1	MCT2564402.1|MCT2564402.1|MCT2564402.1		HAMP domain-containing histidine kinase [Chryseobacterium sp. pc1-10]	GO:0016020,membrane	GO:0000155,phosphorelay sensor kinase activity
MCT2564475.1	MCT2564475.1|MCT2564475.1|MCT2564475.1		ABC transporter permease [Chryseobacterium sp. pc1-10]	GO:0043190,ATP-binding cassette (ABC) transporter complex			elb:VO54_02804,path:elb02010,ABC transporters
MCT2562411.1	MCT2562411.1|MCT2562411.1|MCT2562411.1		acyl carrier protein [Chryseobacterium sp. pc1-10]	GO:0005737,cytoplasm	GO:0000036,acyl carrier activity		elb:VO54_02256,path:elb00061,Fatty acid biosynthesis
MCT2562138.1	MCT2562138.1|MCT2562138.1|MCT2562138.1		ABC transporter permease [Chryseobacterium sp. pc1-10]
MCT2561677.1	MCT2561677.1|MCT2561677.1|MCT2561677.1		DUF1634 domain-containing protein [Chryseobacterium sp. pc1-10]
MCT2563336.1	MCT2563336.1|MCT2563336.1|MCT2563336.1		TlpA family protein disulfide reductase [Chryseobacterium sp. pc1-10]	GO:0016020,membrane	GO:0016209,antioxidant activity;GO:0016491,oxidoreductase activity
MCT2560700.1	MCT2560700.1|MCT2560700.1|MCT2560700.1		c-type cytochrome [Chryseobacterium sp. pc1-10]		GO:0009055,electron transfer activity;GO:0020037,heme binding;GO:0005506,iron ion binding
MCT2560574.1	MCT2560574.1|MCT2560574.1|MCT2560574.1		helix-turn-helix domain-containing protein [Chryseobacterium sp. pc1-10]
MCT2563433.1	MCT2563433.1|MCT2563433.1|MCT2563433.1		GTP-binding protein [Chryseobacterium sp. pc1-10]		GO:0005524,ATP binding;GO:0005525,GTP binding;GO:0003924,GTPase activity;GO:0004781,sulfate adenylyltransferase (ATP) activity	GO:0006790,sulfur compound metabolic process
MCT2560878.1	MCT2560878.1|MCT2560878.1|MCT2560878.1		dihydropteroate synthase [Chryseobacterium sp. pc1-10]		GO:0004156,dihydropteroate synthase activity;GO:0046872,metal ion binding	GO:0046656,folic acid biosynthetic process;GO:0046654,tetrahydrofolate biosynthetic process	elb:VO54_01355,path:elb00790,Folate biosynthesis
MCT2561616.1	MCT2561616.1|MCT2561616.1|MCT2561616.1		VWA domain-containing protein [Chryseobacterium sp. pc1-10]	GO:0016020,membrane
MCT2564078.1	MCT2564078.1|MCT2564078.1|MCT2564078.1		hypothetical protein N0B48_19470 [Chryseobacterium sp. pc1-10]
MCT2561404.1	MCT2561404.1|MCT2561404.1|MCT2561404.1		Holliday junction resolvase RuvX [Chryseobacterium sp. pc1-10]	GO:0005737,cytoplasm	GO:0004518,nuclease activity	GO:0000967,rRNA 5'-end processing
MCT2560901.1	MCT2560901.1|MCT2560901.1|MCT2560901.1		hypothetical protein N0B48_03235 [Chryseobacterium sp. pc1-10]
MCT2562164.1	MCT2562164.1|MCT2562164.1|MCT2562164.1		hypothetical protein N0B48_09710 [Chryseobacterium sp. pc1-10]
MCT2562660.1	MCT2562660.1|MCT2562660.1|MCT2562660.1		histidine phosphatase family protein [Chryseobacterium sp. pc1-10]
MCT2560602.1	MCT2560602.1|MCT2560602.1|MCT2560602.1		beta-lactamase family protein [Chryseobacterium sp. pc1-10]
MCT2562189.1	MCT2562189.1|MCT2562189.1|MCT2562189.1		D-glycerate dehydrogenase [Chryseobacterium sp. pc1-10]		GO:0051287,NAD binding;GO:0016616,oxidoreductase activity, acting on the CH-OH group of donors, NAD or NADP as acceptor
MCT2563817.1	MCT2563817.1|MCT2563817.1|MCT2563817.1		PLP-dependent aminotransferase family protein [Chryseobacterium sp. pc1-10]		GO:0003824,catalytic activity;GO:0003677,DNA binding;GO:0003700,DNA-binding transcription factor activity;GO:0030170,pyridoxal phosphate binding
MCT2563325.1	MCT2563325.1|MCT2563325.1|MCT2563325.1		T9SS type A sorting domain-containing protein [Chryseobacterium sp. pc1-10]
MCT2561639.1	MCT2561639.1|MCT2561639.1|MCT2561639.1		hypothetical protein N0B48_07080 [Chryseobacterium sp. pc1-10]
MCT2563193.1	MCT2563193.1|MCT2563193.1|MCT2563193.1		NAD(P)H-dependent oxidoreductase [Chryseobacterium sp. pc1-10]		GO:0016491,oxidoreductase activity
MCT2561341.1	MCT2561341.1|MCT2561341.1|MCT2561341.1		hypothetical protein N0B48_05565 [Chryseobacterium sp. pc1-10]
MCT2563751.1	MCT2563751.1|MCT2563751.1|MCT2563751.1		2,3,4,5-tetrahydropyridine-2,6-dicarboxylate N-succinyltransferase [Chryseobacterium sp. pc1-10]	GO:0005737,cytoplasm	GO:0008666,2,3,4,5-tetrahydropyridine-2,6-dicarboxylate N-succinyltransferase activity		elb:VO54_00599,path:elb00300,Lysine biosynthesis
MCT2564182.1	MCT2564182.1|MCT2564182.1|MCT2564182.1		GntR family transcriptional regulator [Chryseobacterium sp. pc1-10]		GO:0003677,DNA binding;GO:0003700,DNA-binding transcription factor activity
MCT2560789.1	MCT2560789.1|MCT2560789.1|MCT2560789.1		MerR family transcriptional regulator [Chryseobacterium sp. pc1-10]		GO:0003677,DNA binding;GO:0003700,DNA-binding transcription factor activity
MCT2563165.1	MCT2563165.1|MCT2563165.1|MCT2563165.1		ketoacyl-ACP synthase III [Chryseobacterium sp. pc1-10]	GO:0005737,cytoplasm	GO:0004315,3-oxoacyl-[acyl-carrier-protein] synthase activity;GO:0033818,beta-ketoacyl-acyl-carrier-protein synthase III activity	GO:0006633,fatty acid biosynthetic process	elb:VO54_00784,path:elb00061,Fatty acid biosynthesis;elb:VO54_01157,path:elb00061,Fatty acid biosynthesis
MCT2560506.1	MCT2560506.1|MCT2560506.1|MCT2560506.1		AraC family transcriptional regulator [Chryseobacterium sp. pc1-10]		GO:0003700,DNA-binding transcription factor activity;GO:0043565,sequence-specific DNA binding
MCT2562304.1	MCT2562304.1|MCT2562304.1|MCT2562304.1		gliding motility-associated C-terminal domain-containing protein [Chryseobacterium sp. pc1-10]
MCT2563606.1	MCT2563606.1|MCT2563606.1|MCT2563606.1		UDP-N-acetylmuramate--L-alanine ligase [Chryseobacterium sp. pc1-10]	GO:0005737,cytoplasm	GO:0005524,ATP binding;GO:0008763,UDP-N-acetylmuramate-L-alanine ligase activity	GO:0007049,cell cycle;GO:0051301,cell division;GO:0071555,cell wall organization;GO:0009252,peptidoglycan biosynthetic process;GO:0008360,regulation of cell shape	elb:VO54_02520,path:elb00550,Peptidoglycan biosynthesis
MCT2564329.1	MCT2564329.1|MCT2564329.1|MCT2564329.1		DUF4440 domain-containing protein [Chryseobacterium sp. pc1-10]
MCT2560397.1	MCT2560397.1|MCT2560397.1|MCT2560397.1		AraC family transcriptional regulator [Chryseobacterium sp. pc1-10]		GO:0003700,DNA-binding transcription factor activity;GO:0043565,sequence-specific DNA binding
MCT2560784.1	MCT2560784.1|MCT2560784.1|MCT2560784.1		SMP-30/gluconolactonase/LRE family protein [Chryseobacterium sp. pc1-10]
MCT2562008.1	MCT2562008.1|MCT2562008.1|MCT2562008.1		Crp/Fnr family transcriptional regulator [Chryseobacterium sp. pc1-10]
MCT2560625.1	MCT2560625.1|MCT2560625.1|MCT2560625.1		pirin family protein [Chryseobacterium sp. pc1-10]		GO:0008127,quercetin 2,3-dioxygenase activity
MCT2562183.1	MCT2562183.1|MCT2562183.1|MCT2562183.1		hypothetical protein N0B48_09810 [Chryseobacterium sp. pc1-10]
MCT2561715.1	MCT2561715.1|MCT2561715.1|MCT2561715.1		DHA2 family efflux MFS transporter permease subunit [Chryseobacterium sp. pc1-10]	GO:0016020,membrane	GO:0022857,transmembrane transporter activity
MCT2560975.1	MCT2560975.1|MCT2560975.1|MCT2560975.1		TIGR02117 family protein [Chryseobacterium sp. pc1-10]	GO:0016020,membrane
MCT2563306.1	MCT2563306.1|MCT2563306.1|MCT2563306.1		rod shape-determining protein MreC [Chryseobacterium sp. pc1-10]			GO:0008360,regulation of cell shape
MCT2562017.1	MCT2562017.1|MCT2562017.1|MCT2562017.1		DNA-deoxyinosine glycosylase [Chryseobacterium sp. pc1-10]		GO:0033958,DNA-deoxyinosine glycosylase activity
MCT2563846.1	MCT2563846.1|MCT2563846.1|MCT2563846.1		hypothetical protein N0B48_18300 [Chryseobacterium sp. pc1-10]
MCT2563290.1	MCT2563290.1|MCT2563290.1|MCT2563290.1		hypothetical protein N0B48_15455 [Chryseobacterium sp. pc1-10]
MCT2562887.1	MCT2562887.1|MCT2562887.1|MCT2562887.1		transposase [Chryseobacterium sp. pc1-10]		GO:0003677,DNA binding;GO:0004803,transposase activity	GO:0006313,DNA transposition
MCT2561226.1	MCT2561226.1|MCT2561226.1|MCT2561226.1		16S rRNA (uracil(1498)-N(3))-methyltransferase [Chryseobacterium sp. pc1-10]	GO:0005737,cytoplasm	GO:0008168,methyltransferase activity	GO:0032259,methylation;GO:0006364,rRNA processing
MCT2564388.1	MCT2564388.1|MCT2564388.1|MCT2564388.1		tryptophan 7-halogenase [Chryseobacterium sp. pc1-10]
MCT2560892.1	MCT2560892.1|MCT2560892.1|MCT2560892.1		hypothetical protein N0B48_03190 [Chryseobacterium sp. pc1-10]	GO:0016020,membrane
MCT2560559.1	MCT2560559.1|MCT2560559.1|MCT2560559.1		helix-turn-helix domain-containing protein [Chryseobacterium sp. pc1-10]
MCT2562053.1	MCT2562053.1|MCT2562053.1|MCT2562053.1		patatin-like phospholipase family protein [Chryseobacterium sp. pc1-10]		GO:0016787,hydrolase activity	GO:0016042,lipid catabolic process
MCT2562788.1	MCT2562788.1|MCT2562788.1|MCT2562788.1		START-like domain-containing protein [Chryseobacterium sp. pc1-10]
MCT2562569.1	MCT2562569.1|MCT2562569.1|MCT2562569.1		AraC family transcriptional regulator [Chryseobacterium sp. pc1-10]		GO:0003700,DNA-binding transcription factor activity;GO:0043565,sequence-specific DNA binding
MCT2561523.1	MCT2561523.1|MCT2561523.1|MCT2561523.1		NADPH dehydrogenase NamA [Chryseobacterium sp. pc1-10]		GO:0010181,FMN binding;GO:0016491,oxidoreductase activity
MCT2562596.1	MCT2562596.1|MCT2562596.1|MCT2562596.1		TIGR03915 family putative DNA repair protein [Chryseobacterium sp. pc1-10]
MCT2561676.1	MCT2561676.1|MCT2561676.1|MCT2561676.1		VOC family protein [Chryseobacterium sp. pc1-10]
MCT2562333.1	MCT2562333.1|MCT2562333.1|MCT2562333.1		patatin-like phospholipase family protein [Chryseobacterium sp. pc1-10]		GO:0016787,hydrolase activity	GO:0016042,lipid catabolic process
MCT2564178.1	MCT2564178.1|MCT2564178.1|MCT2564178.1		arginase family protein [Chryseobacterium sp. pc1-10]
MCT2561859.1	MCT2561859.1|MCT2561859.1|MCT2561859.1		hypothetical protein N0B48_08180 [Chryseobacterium sp. pc1-10]
MCT2561703.1	MCT2561703.1|MCT2561703.1|MCT2561703.1		UDP-N-acetylmuramoyl-tripeptide--D-alanyl-D-alanine ligase [Chryseobacterium sp. pc1-10]	GO:0005737,cytoplasm	GO:0005524,ATP binding;GO:0047480,UDP-N-acetylmuramoyl-tripeptide-D-alanyl-D-alanine ligase activity;GO:0008766,UDP-N-acetylmuramoylalanyl-D-glutamyl-2,6-diaminopimelate-D-alanyl-D-alanine ligase activity	GO:0007049,cell cycle;GO:0051301,cell division;GO:0071555,cell wall organization;GO:0009252,peptidoglycan biosynthetic process;GO:0008360,regulation of cell shape	elb:VO54_00792,path:elb00300,Lysine biosynthesis;elb:VO54_00792,path:elb00550,Peptidoglycan biosynthesis;elb:VO54_00792,path:elb01502,Vancomycin resistance
MCT2560854.1	MCT2560854.1|MCT2560854.1|MCT2560854.1		FAD-binding oxidoreductase [Chryseobacterium sp. pc1-10]
MCT2561330.1	MCT2561330.1|MCT2561330.1|MCT2561330.1		MarR family transcriptional regulator [Chryseobacterium sp. pc1-10]		GO:0003700,DNA-binding transcription factor activity
MCT2564524.1	MCT2564524.1|MCT2564524.1|MCT2564524.1		tRNA (N6-isopentenyl adenosine(37)-C2)-methylthiotransferase MiaB [Chryseobacterium sp. pc1-10]	GO:0005737,cytoplasm	GO:0051539,4 iron, 4 sulfur cluster binding;GO:0046872,metal ion binding;GO:0035596,methylthiotransferase activity	GO:0006400,tRNA modification
MCT2561727.1	MCT2561727.1|MCT2561727.1|MCT2561727.1		FAD-binding oxidoreductase [Chryseobacterium sp. pc1-10]
MCT2564631.1	MCT2564631.1|MCT2564631.1|MCT2564631.1		HD domain-containing protein [Chryseobacterium sp. pc1-10]
MCT2562877.1	MCT2562877.1|MCT2562877.1|MCT2562877.1		RagB/SusD family nutrient uptake outer membrane protein [Chryseobacterium sp. pc1-10]	GO:0009279,cell outer membrane
MCT2561698.1	MCT2561698.1|MCT2561698.1|MCT2561698.1		4'-phosphopantetheinyl transferase superfamily protein [Chryseobacterium sp. pc1-10]		GO:0008897,holo-[acyl-carrier-protein] synthase activity;GO:0000287,magnesium ion binding		elb:VO54_00796,path:elb00770,Pantothenate and CoA biosynthesis
MCT2563498.1	MCT2563498.1|MCT2563498.1|MCT2563498.1		hypothetical protein N0B48_16505 [Chryseobacterium sp. pc1-10]
MCT2564346.1	MCT2564346.1|MCT2564346.1|MCT2564346.1		undecaprenyl/decaprenyl-phosphate alpha-N-acetylglucosaminyl 1-phosphate transferase [Chryseobacterium sp. pc1-10]	GO:0016020,membrane	GO:0036380,UDP-N-acetylglucosamine-undecaprenyl-phosphate N-acetylglucosaminephosphotransferase activity		elb:VO54_03299,path:elb00542,O-Antigen repeat unit biosynthesis;elb:VO54_03299,path:elb00552,Teichoic acid biosynthesis;elb:VO54_03299,path:elb00543,Exopolysaccharide biosynthesis;elb:VO54_03347,path:elb00542,O-Antigen repeat unit biosynthesis;elb:VO54_03347,path:elb00552,Teichoic acid biosynthesis;elb:VO54_03347,path:elb00543,Exopolysaccharide biosynthesis
MCT2562523.1	MCT2562523.1|MCT2562523.1|MCT2562523.1		DUF6090 family protein [Chryseobacterium sp. pc1-10]
MCT2561925.1	MCT2561925.1|MCT2561925.1|MCT2561925.1		hypothetical protein N0B48_08510 [Chryseobacterium sp. pc1-10]
MCT2560621.1	MCT2560621.1|MCT2560621.1|MCT2560621.1		bifunctional phosphoribosylaminoimidazolecarboxamide formyltransferase/IMP cyclohydrolase [Chryseobacterium sp. pc1-10]		GO:0003937,IMP cyclohydrolase activity;GO:0004643,phosphoribosylaminoimidazolecarboxamide formyltransferase activity	GO:0006189,'de novo' IMP biosynthetic process	elb:VO54_00742,path:elb00230,Purine metabolism;elb:VO54_00742,path:elb00670,One carbon pool by folate
MCT2563016.1	MCT2563016.1|MCT2563016.1|MCT2563016.1		50S ribosomal protein L30 [Chryseobacterium sp. pc1-10]	GO:0015934,large ribosomal subunit	GO:0003735,structural constituent of ribosome	GO:0006412,translation	elb:VO54_03000,path:elb03010,Ribosome
MCT2563150.1	MCT2563150.1|MCT2563150.1|MCT2563150.1		glycosyltransferase family 2 protein [Chryseobacterium sp. pc1-10]
MCT2562399.1	MCT2562399.1|MCT2562399.1|MCT2562399.1		FMN-binding negative transcriptional regulator [Chryseobacterium sp. pc1-10]
MCT2562011.1	MCT2562011.1|MCT2562011.1|MCT2562011.1		DNA topoisomerase 3 [Chryseobacterium sp. pc1-10]		GO:0003677,DNA binding;GO:0003917,DNA topoisomerase type I (single strand cut, ATP-independent) activity	GO:0006265,DNA topological change
MCT2562659.1	MCT2562659.1|MCT2562659.1|MCT2562659.1		tRNA (adenosine(37)-N6)-dimethylallyltransferase MiaA [Chryseobacterium sp. pc1-10]		GO:0005524,ATP binding;GO:0052381,tRNA dimethylallyltransferase activity	GO:0008033,tRNA processing
MCT2563644.1	MCT2563644.1|MCT2563644.1|MCT2563644.1		ketoacyl-ACP synthase III [Chryseobacterium sp. pc1-10]	GO:0005737,cytoplasm	GO:0004315,3-oxoacyl-[acyl-carrier-protein] synthase activity;GO:0033818,beta-ketoacyl-acyl-carrier-protein synthase III activity	GO:0006633,fatty acid biosynthetic process	elb:VO54_00784,path:elb00061,Fatty acid biosynthesis;elb:VO54_01157,path:elb00061,Fatty acid biosynthesis
MCT2562148.1	MCT2562148.1|MCT2562148.1|MCT2562148.1		Na+/H+ antiporter [Chryseobacterium sp. pc1-10]	GO:0005886,plasma membrane	GO:0015297,antiporter activity	GO:0006814,sodium ion transport
MCT2564099.1	MCT2564099.1|MCT2564099.1|MCT2564099.1		DUF2867 domain-containing protein [Chryseobacterium sp. pc1-10]
MCT2561512.1	MCT2561512.1|MCT2561512.1|MCT2561512.1		GNAT family N-acetyltransferase [Chryseobacterium sp. pc1-10]		GO:0016747,acyltransferase activity, transferring groups other than amino-acyl groups
MCT2560718.1	MCT2560718.1|MCT2560718.1|MCT2560718.1		NAD(P)H-dependent oxidoreductase [Chryseobacterium sp. pc1-10]		GO:0016491,oxidoreductase activity
MCT2563645.1	MCT2563645.1|MCT2563645.1|MCT2563645.1		hypothetical protein N0B48_17285 [Chryseobacterium sp. pc1-10]
MCT2562373.1	MCT2562373.1|MCT2562373.1|MCT2562373.1		Crp/Fnr family transcriptional regulator [Chryseobacterium sp. pc1-10]
MCT2563322.1	MCT2563322.1|MCT2563322.1|MCT2563322.1		gliding motility lipoprotein GldH [Chryseobacterium sp. pc1-10]
MCT2561697.1	MCT2561697.1|MCT2561697.1|MCT2561697.1		pyridoxamine 5'-phosphate oxidase family protein [Chryseobacterium sp. pc1-10]
MCT2564610.1	MCT2564610.1|MCT2564610.1|MCT2564610.1		hypothetical protein N0B48_22155 [Chryseobacterium sp. pc1-10]
MCT2563453.1	MCT2563453.1|MCT2563453.1|MCT2563453.1		thioredoxin family protein [Chryseobacterium sp. pc1-10]		GO:0016209,antioxidant activity;GO:0016491,oxidoreductase activity
MCT2560987.1	MCT2560987.1|MCT2560987.1|MCT2560987.1		hypothetical protein N0B48_03675 [Chryseobacterium sp. pc1-10]
MCT2560830.1	MCT2560830.1|MCT2560830.1|MCT2560830.1		glycosyltransferase [Chryseobacterium sp. pc1-10]		GO:0016740,transferase activity
MCT2563530.1	MCT2563530.1|MCT2563530.1|MCT2563530.1		YraN family protein [Chryseobacterium sp. pc1-10]		GO:0003676,nucleic acid binding
MCT2560727.1	MCT2560727.1|MCT2560727.1|MCT2560727.1		hemin-degrading factor [Chryseobacterium sp. pc1-10]			GO:0006826,iron ion transport
MCT2563170.1	MCT2563170.1|MCT2563170.1|MCT2563170.1		carbonic anhydrase [Chryseobacterium sp. pc1-10]		GO:0004089,carbonate dehydratase activity;GO:0008270,zinc ion binding	GO:0015976,carbon utilization
MCT2561388.1	MCT2561388.1|MCT2561388.1|MCT2561388.1		NADH-quinone oxidoreductase subunit NuoK [Chryseobacterium sp. pc1-10]	GO:0005886,plasma membrane	GO:0050136,NADH dehydrogenase (quinone) activity;GO:0048038,quinone binding	GO:0042773,ATP synthesis coupled electron transport	elb:VO54_01864,path:elb00190,Oxidative phosphorylation
MCT2564327.1	MCT2564327.1|MCT2564327.1|MCT2564327.1		Crp/Fnr family transcriptional regulator [Chryseobacterium sp. pc1-10]
MCT2562296.1	MCT2562296.1|MCT2562296.1|MCT2562296.1		C39 family peptidase [Chryseobacterium sp. pc1-10]
MCT2562342.1	MCT2562342.1|MCT2562342.1|MCT2562342.1		C40 family peptidase [Chryseobacterium sp. pc1-10]		GO:0016787,hydrolase activity
MCT2560732.1	MCT2560732.1|MCT2560732.1|MCT2560732.1		hypothetical protein N0B48_02385 [Chryseobacterium sp. pc1-10]
MCT2562500.1	MCT2562500.1|MCT2562500.1|MCT2562500.1		TetR/AcrR family transcriptional regulator [Chryseobacterium sp. pc1-10]
MCT2561017.1	MCT2561017.1|MCT2561017.1|MCT2561017.1		ATP-binding protein [Chryseobacterium sp. pc1-10]	GO:0016020,membrane	GO:0000155,phosphorelay sensor kinase activity;GO:0046983,protein dimerization activity;GO:0004673,protein histidine kinase activity
MCT2562818.1	MCT2562818.1|MCT2562818.1|MCT2562818.1		hypothetical protein N0B48_13055 [Chryseobacterium sp. pc1-10]
MCT2560265.1	MCT2560265.1|MCT2560265.1|MCT2560265.1		inorganic pyrophosphatase [Chryseobacterium sp. pc1-10]	GO:0005737,cytoplasm	GO:0004427,inorganic diphosphate phosphatase activity;GO:0000287,magnesium ion binding	GO:0006796,phosphate-containing compound metabolic process	elb:VO54_00711,path:elb00190,Oxidative phosphorylation
MCT2564122.1	MCT2564122.1|MCT2564122.1|MCT2564122.1		hypothetical protein N0B48_19700 [Chryseobacterium sp. pc1-10]
MCT2562517.1	MCT2562517.1|MCT2562517.1|MCT2562517.1		hypothetical protein N0B48_11530 [Chryseobacterium sp. pc1-10]
MCT2562602.1	MCT2562602.1|MCT2562602.1|MCT2562602.1		DUF423 domain-containing protein [Chryseobacterium sp. pc1-10]	GO:0016020,membrane
MCT2561579.1	MCT2561579.1|MCT2561579.1|MCT2561579.1		Crp/Fnr family transcriptional regulator [Chryseobacterium sp. pc1-10]
MCT2562592.1	MCT2562592.1|MCT2562592.1|MCT2562592.1		6-phosphofructokinase [Chryseobacterium sp. pc1-10]	GO:0005737,cytoplasm	GO:0003872,6-phosphofructokinase activity;GO:0005524,ATP binding;GO:0046872,metal ion binding	GO:0006002,fructose 6-phosphate metabolic process	elb:VO54_01948,path:elb00010,Glycolysis / Gluconeogenesis;elb:VO54_01948,path:elb00030,Pentose phosphate pathway;elb:VO54_01948,path:elb00051,Fructose and mannose metabolism;elb:VO54_01948,path:elb00052,Galactose metabolism;elb:VO54_01948,path:elb00680,Methane metabolism;elb:VO54_01948,path:elb03018,RNA degradation
MCT2561506.1	MCT2561506.1|MCT2561506.1|MCT2561506.1		ABC transporter ATP-binding protein [Chryseobacterium sp. pc1-10]		GO:0005524,ATP binding;GO:0016887,ATP hydrolysis activity
MCT2564163.1	MCT2564163.1|MCT2564163.1|MCT2564163.1		SDR family oxidoreductase [Chryseobacterium sp. pc1-10]		GO:0003858,3-hydroxybutyrate dehydrogenase activity
MCT2561576.1	MCT2561576.1|MCT2561576.1|MCT2561576.1		DUF3575 domain-containing protein [Chryseobacterium sp. pc1-10]
MCT2560986.1	MCT2560986.1|MCT2560986.1|MCT2560986.1		A/G-specific adenine glycosylase [Chryseobacterium sp. pc1-10]		GO:0051539,4 iron, 4 sulfur cluster binding;GO:0003677,DNA binding;GO:0000701,purine-specific mismatch base pair DNA N-glycosylase activity	GO:0006284,base-excision repair
MCT2564320.1	MCT2564320.1|MCT2564320.1|MCT2564320.1		MmcQ/YjbR family DNA-binding protein [Chryseobacterium sp. pc1-10]
MCT2561140.1	MCT2561140.1|MCT2561140.1|MCT2561140.1		aldo/keto reductase [Chryseobacterium sp. pc1-10]		GO:0016491,oxidoreductase activity
MCT2561525.1	MCT2561525.1|MCT2561525.1|MCT2561525.1		hypothetical protein N0B48_06500 [Chryseobacterium sp. pc1-10]	GO:0033104,type VI protein secretion system complex		GO:1901998,toxin transport
MCT2563708.1	MCT2563708.1|MCT2563708.1|MCT2563708.1		outer membrane lipoprotein carrier protein LolA [Chryseobacterium sp. pc1-10]
MCT2564590.1	MCT2564590.1|MCT2564590.1|MCT2564590.1		TonB-dependent receptor family protein [Chryseobacterium sp. pc1-10]
MCT2562054.1	MCT2562054.1|MCT2562054.1|MCT2562054.1		hypothetical protein N0B48_09155 [Chryseobacterium sp. pc1-10]
MCT2560956.1	MCT2560956.1|MCT2560956.1|MCT2560956.1		LacI family transcriptional regulator [Chryseobacterium sp. pc1-10]		GO:0003677,DNA binding	GO:0006355,regulation of DNA-templated transcription
MCT2563758.1	MCT2563758.1|MCT2563758.1|MCT2563758.1		1-(5-phosphoribosyl)-5-[(5-phosphoribosylamino)methylideneamino]imidazole-4-carboxamide isomerase [Chryseobacterium sp. pc1-10]	GO:0005737,cytoplasm	GO:0003949,1-(5-phosphoribosyl)-5-[(5-phosphoribosylamino)methylideneamino]imidazole-4-carboxamide isomerase activity	GO:0000105,histidine biosynthetic process	elb:VO54_01201,path:elb00340,Histidine metabolism
MCT2563638.1	MCT2563638.1|MCT2563638.1|MCT2563638.1		DUF2797 domain-containing protein [Chryseobacterium sp. pc1-10]
MCT2564560.1	MCT2564560.1|MCT2564560.1|MCT2564560.1		hypothetical protein N0B48_21905 [Chryseobacterium sp. pc1-10]	GO:0016020,membrane
MCT2562262.1	MCT2562262.1|MCT2562262.1|MCT2562262.1		type B 50S ribosomal protein L31 [Chryseobacterium sp. pc1-10]	GO:1990904,ribonucleoprotein complex;GO:0005840,ribosome	GO:0003735,structural constituent of ribosome	GO:0006412,translation	elb:VO54_02374,path:elb03010,Ribosome
MCT2563206.1	MCT2563206.1|MCT2563206.1|MCT2563206.1		M penetrans family 1 protein [Chryseobacterium sp. pc1-10]
MCT2561943.1	MCT2561943.1|MCT2561943.1|MCT2561943.1		ergothioneine biosynthesis protein EgtB [Chryseobacterium sp. pc1-10]
MCT2562692.1	MCT2562692.1|MCT2562692.1|MCT2562692.1		50S ribosomal protein L33 [Chryseobacterium sp. pc1-10]	GO:1990904,ribonucleoprotein complex;GO:0005840,ribosome	GO:0003735,structural constituent of ribosome	GO:0006412,translation	elb:VO54_02160,path:elb03010,Ribosome
MCT2562371.1	MCT2562371.1|MCT2562371.1|MCT2562371.1		3'-phosphoesterase [Chryseobacterium sp. pc1-10]
MCT2562076.1	MCT2562076.1|MCT2562076.1|MCT2562076.1		AraC family transcriptional regulator [Chryseobacterium sp. pc1-10]
MCT2563378.1	MCT2563378.1|MCT2563378.1|MCT2563378.1		hypothetical protein N0B48_15895 [Chryseobacterium sp. pc1-10]
MCT2563480.1	MCT2563480.1|MCT2563480.1|MCT2563480.1		GNAT family N-acetyltransferase [Chryseobacterium sp. pc1-10]		GO:0016747,acyltransferase activity, transferring groups other than amino-acyl groups
MCT2562530.1	MCT2562530.1|MCT2562530.1|MCT2562530.1		nuclear transport factor 2 family protein [Chryseobacterium sp. pc1-10]
MCT2560281.1	MCT2560281.1|MCT2560281.1|MCT2560281.1		acyl-CoA thioesterase [Chryseobacterium sp. pc1-10]		GO:0016790,thiolester hydrolase activity
MCT2560561.1	MCT2560561.1|MCT2560561.1|MCT2560561.1		MHS family MFS transporter [Chryseobacterium sp. pc1-10]	GO:0016020,membrane	GO:0022857,transmembrane transporter activity
MCT2562713.1	MCT2562713.1|MCT2562713.1|MCT2562713.1		response regulator transcription factor [Chryseobacterium sp. pc1-10]		GO:0003677,DNA binding	GO:0000160,phosphorelay signal transduction system;GO:0006355,regulation of DNA-templated transcription
MCT2562865.1	MCT2562865.1|MCT2562865.1|MCT2562865.1		S8 family peptidase [Chryseobacterium sp. pc1-10]
MCT2560477.1	MCT2560477.1|MCT2560477.1|MCT2560477.1		hypothetical protein N0B48_01105 [Chryseobacterium sp. pc1-10]
MCT2564733.1	MCT2564733.1|MCT2564733.1|MCT2564733.1		hypothetical protein N0B48_22780 [Chryseobacterium sp. pc1-10]
MCT2562281.1	MCT2562281.1|MCT2562281.1|MCT2562281.1		M64 family metallo-endopeptidase [Chryseobacterium sp. pc1-10]
MCT2564715.1	MCT2564715.1|MCT2564715.1|MCT2564715.1		beta-carotene 15,15'-monooxygenase [Chryseobacterium sp. pc1-10]
MCT2562738.1	MCT2562738.1|MCT2562738.1|MCT2562738.1		four helix bundle protein [Chryseobacterium sp. pc1-10]
MCT2560646.1	MCT2560646.1|MCT2560646.1|MCT2560646.1		lytic polysaccharide monooxygenase [Chryseobacterium sp. pc1-10]
MCT2561427.1	MCT2561427.1|MCT2561427.1|MCT2561427.1		dihydrofolate reductase [Chryseobacterium sp. pc1-10]		GO:0004146,dihydrofolate reductase activity;GO:0050661,NADP binding	GO:0006545,glycine biosynthetic process;GO:0006730,one-carbon metabolic process;GO:0046654,tetrahydrofolate biosynthetic process	elb:VO54_03237,path:elb00790,Folate biosynthesis;elb:VO54_03237,path:elb00670,One carbon pool by folate
MCT2560263.1	MCT2560263.1|MCT2560263.1|MCT2560263.1		aminotransferase class I/II-fold pyridoxal phosphate-dependent enzyme [Chryseobacterium sp. pc1-10]		GO:0030170,pyridoxal phosphate binding;GO:0008483,transaminase activity	GO:0009058,biosynthetic process
MCT2562289.1	MCT2562289.1|MCT2562289.1|MCT2562289.1		hypothetical protein N0B48_10340 [Chryseobacterium sp. pc1-10]
MCT2562192.1	MCT2562192.1|MCT2562192.1|MCT2562192.1		urocanate hydratase [Chryseobacterium sp. pc1-10]	GO:0005737,cytoplasm	GO:0016153,urocanate hydratase activity	GO:0019556,histidine catabolic process to glutamate and formamide;GO:0019557,histidine catabolic process to glutamate and formate	elb:VO54_01165,path:elb00340,Histidine metabolism
MCT2560453.1	MCT2560453.1|MCT2560453.1|MCT2560453.1		AraC family transcriptional regulator [Chryseobacterium sp. pc1-10]
MCT2560863.1	MCT2560863.1|MCT2560863.1|MCT2560863.1		hypothetical protein N0B48_03040 [Chryseobacterium sp. pc1-10]
MCT2564407.1	MCT2564407.1|MCT2564407.1|MCT2564407.1		sigma-70 family RNA polymerase sigma factor [Chryseobacterium sp. pc1-10]		GO:0003677,DNA binding;GO:0016987,sigma factor activity	GO:0006352,DNA-templated transcription initiation
MCT2562264.1	MCT2562264.1|MCT2562264.1|MCT2562264.1		sigma-70 family RNA polymerase sigma factor [Chryseobacterium sp. pc1-10]		GO:0003677,DNA binding;GO:0016987,sigma factor activity	GO:0006352,DNA-templated transcription initiation
MCT2560994.1	MCT2560994.1|MCT2560994.1|MCT2560994.1		CinA family nicotinamide mononucleotide deamidase-related protein [Chryseobacterium sp. pc1-10]		GO:0016787,hydrolase activity		elb:VO54_01273,path:elb00760,Nicotinate and nicotinamide metabolism
MCT2561020.1	MCT2561020.1|MCT2561020.1|MCT2561020.1		alpha/beta hydrolase-fold protein [Chryseobacterium sp. pc1-10]		GO:0106435,carboxylesterase activity;GO:0016787,hydrolase activity
MCT2562184.1	MCT2562184.1|MCT2562184.1|MCT2562184.1		CGA/CIA family class A beta-lactamase [Chryseobacterium sp. pc1-10]		GO:0008800,beta-lactamase activity	GO:0030655,beta-lactam antibiotic catabolic process;GO:0046677,response to antibiotic
MCT2561402.1	MCT2561402.1|MCT2561402.1|MCT2561402.1		DUF5606 domain-containing protein [Chryseobacterium sp. pc1-10]
MCT2561608.1	MCT2561608.1|MCT2561608.1|MCT2561608.1		DinB family protein [Chryseobacterium sp. pc1-10]
MCT2564408.1	MCT2564408.1|MCT2564408.1|MCT2564408.1		hypothetical protein N0B48_21135 [Chryseobacterium sp. pc1-10]
MCT2562359.1	MCT2562359.1|MCT2562359.1|MCT2562359.1		T9SS type A sorting domain-containing protein [Chryseobacterium sp. pc1-10]
MCT2563537.1	MCT2563537.1|MCT2563537.1|MCT2563537.1		DUF2520 domain-containing protein [Chryseobacterium sp. pc1-10]
MCT2563144.1	MCT2563144.1|MCT2563144.1|MCT2563144.1		glycosyltransferase family 2 protein [Chryseobacterium sp. pc1-10]
MCT2562486.1	MCT2562486.1|MCT2562486.1|MCT2562486.1		hypothetical protein N0B48_11375 [Chryseobacterium sp. pc1-10]
MCT2561902.1	MCT2561902.1|MCT2561902.1|MCT2561902.1		Fic family protein [Chryseobacterium sp. pc1-10]
MCT2561942.1	MCT2561942.1|MCT2561942.1|MCT2561942.1		L-histidine N(alpha)-methyltransferase [Chryseobacterium sp. pc1-10]
MCT2564248.1	MCT2564248.1|MCT2564248.1|MCT2564248.1		hemolysin family protein [Chryseobacterium sp. pc1-10]	GO:0016020,membrane	GO:0050660,flavin adenine dinucleotide binding
MCT2562433.1	MCT2562433.1|MCT2562433.1|MCT2562433.1		preprotein translocase subunit SecE [Chryseobacterium sp. pc1-10]	GO:0005886,plasma membrane	GO:0008320,protein transmembrane transporter activity	GO:0065002,intracellular protein transmembrane transport;GO:0009306,protein secretion;GO:0006605,protein targeting;GO:0043952,protein transport by the Sec complex	elb:VO54_02228,path:elb03060,Protein export;elb:VO54_02228,path:elb03070,Bacterial secretion system;elb:VO54_02228,path:elb02024,Quorum sensing
MCT2563446.1	MCT2563446.1|MCT2563446.1|MCT2563446.1		thiamine-phosphate kinase [Chryseobacterium sp. pc1-10]		GO:0005524,ATP binding;GO:0000287,magnesium ion binding;GO:0009030,thiamine-phosphate kinase activity	GO:0016310,phosphorylation;GO:0009228,thiamine biosynthetic process;GO:0009229,thiamine diphosphate biosynthetic process	elb:VO54_02461,path:elb00730,Thiamine metabolism
MCT2562487.1	MCT2562487.1|MCT2562487.1|MCT2562487.1		hypothetical protein N0B48_11380 [Chryseobacterium sp. pc1-10]
MCT2562488.1	MCT2562488.1|MCT2562488.1|MCT2562488.1		DUF4272 domain-containing protein [Chryseobacterium sp. pc1-10]
MCT2564022.1	MCT2564022.1|MCT2564022.1|MCT2564022.1		LytTR family DNA-binding domain-containing protein [Chryseobacterium sp. pc1-10]		GO:0003677,DNA binding;GO:0000156,phosphorelay response regulator activity
MCT2563304.1	MCT2563304.1|MCT2563304.1|MCT2563304.1		penicillin-binding transpeptidase domain-containing protein [Chryseobacterium sp. pc1-10]	GO:0016020,membrane	GO:0008800,beta-lactamase activity;GO:0008658,penicillin binding	GO:0017001,antibiotic catabolic process;GO:0046677,response to antibiotic	elb:VO54_02658,path:elb00550,Peptidoglycan biosynthesis;elb:VO54_02658,path:elb01501,beta-Lactam resistance
MCT2563461.1	MCT2563461.1|MCT2563461.1|MCT2563461.1		hypothetical protein N0B48_16310 [Chryseobacterium sp. pc1-10]
[truncated: 737 more rows]

## Sheet: Supernatant_Proteome.id.anno.al
ID	Accession	Gene Name	Description	GO_CC	GO_MF	GO_BP	KEGG
[truncated: 2,455 more rows]
